# Supplementary material for: 1-Benzyl-1H-benzotriazole
Source: Acta Crystallogr Sect E Struct Rep Online. 2012 Mar 21;68(Pt 4):o1132. doi: 10.1107/S1600536812010951 (PMC3344078; doi:10.1107/S1600536812010951)
Supplement: Supplementary file 2 [file e-68-o1132-Isup2.hkl]

#
# h,k,l, Fc-squared, Fo-squared, sigma(Fo-squared) and status flag
#
data_I
_shelx_title ' b1bt in P21/c'
_shelx_refln_list_code          4
_shelx_F_calc_maximum      144.34
_exptl_crystal_F_000       440.00
_reflns_d_resolution_high  0.8204
 
loop_
 _symmetry_equiv_pos_as_xyz
 'x, y, z'
 '-x, y+1/2, -z+1/2'
 '-x, -y, -z'
 'x, -y-1/2, z-1/2'
 
_cell_length_a    11.5734
_cell_length_b     5.9705
_cell_length_c    16.1202
_cell_angle_alpha  90.000
_cell_angle_beta  106.490
_cell_angle_gamma  90.000
 
_shelx_F_squared_multiplier     1.000
 
loop_
 _refln_index_h
 _refln_index_k
 _refln_index_l
 _refln_F_squared_calc
 _refln_F_squared_meas
 _refln_F_squared_sigma
 _refln_observed_status
   1   0   0     1523.32     1255.04     14.67 o
   2   0   0      116.47       96.53      2.78 o
   3   0   0    15626.86    12114.55    253.16 o
   4   0   0     4648.33     4224.10     51.30 o
   5   0   0     1945.94     1908.75     29.45 o
   6   0   0     1074.71     1155.09     22.83 o
   7   0   0      214.87      231.96      8.29 o
   8   0   0       69.93       79.96      5.28 o
   9   0   0        1.66        3.69      1.17 o
  10   0   0        2.86        2.94      2.43 o
  11   0   0       56.72       52.53      4.49 o
  12   0   0       19.02       12.85      2.58 o
  13   0   0       55.42       54.40      3.91 o
   1   1   0      247.53      212.93      5.24 o
   2   1   0     3981.76     3415.48     40.15 o
   3   1   0     8939.22     7663.77     84.87 o
   4   1   0     1214.46      987.42     17.90 o
   5   1   0      109.56      101.94      4.71 o
   6   1   0     1086.00     1033.35     21.82 o
   7   1   0      695.08      655.83     18.01 o
   8   1   0      164.58      157.42      7.53 o
   9   1   0        0.61       -1.13      2.64 o
  10   1   0        4.49        2.94      2.43 o
  11   1   0       16.48       18.22      2.91 o
  12   1   0       48.90       54.53      4.67 o
  13   1   0       21.15       21.51      2.52 o
   0   2   0      369.87      378.31      9.20 o
   1   2   0     1630.54     1624.22     23.99 o
   2   2   0        4.49        6.12      1.17 o
   3   2   0      115.23      112.36      4.60 o
   4   2   0        5.85        5.89      1.44 o
   5   2   0      530.78      591.52     15.57 o
   6   2   0     1777.49     1704.54     31.65 o
   7   2   0       12.46       18.65      2.46 o
   8   2   0      168.12      147.64      7.67 o
   9   2   0      494.28      483.23     14.73 o
  10   2   0      311.68      313.28     11.61 o
  11   2   0       59.59       56.71      4.94 o
  12   2   0       52.57       64.92      4.56 o
  13   2   0       15.93        9.02      1.71 o
   1   3   0      425.89      460.77     12.88 o
   2   3   0        6.21        7.87      1.51 o
   3   3   0     1080.33     1134.71     23.28 o
   4   3   0        1.30        9.86      1.87 o
   5   3   0       60.68       57.17      4.30 o
   6   3   0       66.26       61.62      4.73 o
   7   3   0       46.28       48.18      4.43 o
   8   3   0      642.30      610.13     16.88 o
   9   3   0       57.93       64.54      5.23 o
  10   3   0        0.79       -0.54      2.57 o
  11   3   0      140.13      128.85      6.52 o
  12   3   0       21.74       22.39      2.37 o
   0   4   0      141.13      177.97      7.75 o
   1   4   0       28.98       30.57      3.53 o
   2   4   0      102.05      110.99      6.07 o
   3   4   0       59.48       62.97      4.58 o
   4   4   0      313.45      352.19     11.84 o
   5   4   0      224.35      224.21      9.44 o
   6   4   0        0.54        2.70      2.15 o
   7   4   0      245.47      237.50     10.22 o
   8   4   0      108.57      101.98      6.45 o
   9   4   0       14.30       16.16      2.65 o
  10   4   0       50.24       49.06      3.88 o
  11   4   0        0.33       -1.57      1.57 o
   1   5   0      246.55      278.22     10.90 o
   2   5   0       61.20       62.32      5.29 o
   3   5   0       14.48       14.42      3.33 o
   4   5   0       97.93       91.08      6.35 o
   5   5   0       55.66       46.36      4.87 o
   6   5   0        0.09        2.63      1.00 o
   7   5   0        2.99        2.43      1.51 o
   8   5   0        0.78        2.69      1.10 o
   9   5   0        2.42        3.76      1.25 o
   0   6   0      264.64      267.75     10.58 o
   1   6   0       91.15       88.89      5.95 o
   2   6   0       77.45       77.54      5.80 o
   3   6   0        3.03        7.04      1.57 o
   4   6   0       65.62       58.18      4.73 o
   5   6   0        3.05        6.37      2.03 o
   6   6   0        8.57        9.47      2.41 o
   7   6   0        0.15        2.22      0.84 o
   1   7   0       16.43       18.64      2.46 o
   2   7   0        0.54        3.39      1.12 o
   3   7   0       29.18       30.50      2.69 o
 -13   1   1        0.01        3.29      0.88 o
 -12   1   1       16.10       20.45      2.82 o
 -11   1   1       24.16       26.56      3.91 o
 -10   1   1        2.86        5.49      2.00 o
  -9   1   1       24.99       21.49      3.11 o
  -8   1   1       65.71       65.26      4.68 o
  -7   1   1      185.20      184.60      7.46 o
  -6   1   1        4.93        4.81      1.32 o
  -5   1   1       18.83       25.05      2.16 o
  -4   1   1      642.34      630.41     13.34 o
  -3   1   1     1862.58     1756.08     24.58 o
  -2   1   1       95.63      100.30      3.29 o
  -1   1   1     7062.04     6801.29     72.86 o
   0   1   1     1852.70     1706.96    267.55 o
   1   1   1       11.58       10.77      1.30 o
   2   1   1     5204.47     4380.84     50.43 o
   3   1   1     3061.44     2669.49     34.82 o
   4   1   1       18.04       18.25      2.16 o
   5   1   1     1871.31     1674.62     28.10 o
   6   1   1      718.64      680.00     17.40 o
   7   1   1      102.50       98.93      5.61 o
   8   1   1      171.10      156.10      7.70 o
   9   1   1       47.62       56.93      4.88 o
  10   1   1       15.44       10.17      3.36 o
  11   1   1        4.70        0.54      2.71 o
  12   1   1       15.40       16.88      2.64 o
  13   1   1       16.28       23.99      2.25 o
 -13   2   1      111.68      148.59      5.94 o
 -12   2   1        7.90       11.86      2.11 o
 -11   2   1       17.66       22.22      3.09 o
 -10   2   1        0.09        5.86      1.51 o
  -9   2   1        0.63        1.74      2.24 o
  -8   2   1        1.19        5.00      1.34 o
  -7   2   1       89.82       73.28      5.21 o
  -6   2   1      271.74      251.37      8.71 o
  -5   2   1      163.15      160.73      6.26 o
  -4   2   1       86.91       85.98      4.43 o
  -3   2   1        3.06        2.60      1.30 o
  -2   2   1      246.90      238.52      6.31 o
  -1   2   1       72.02       86.10      3.55 o
   0   2   1       67.26       75.25     22.95 o
   1   2   1      978.91      824.59     15.30 o
   2   2   1      470.50      416.85     10.53 o
   3   2   1      396.61      395.41     10.92 o
   4   2   1        3.97        5.34      1.46 o
   5   2   1      513.16      456.30     13.70 o
   6   2   1      598.10      611.00     17.34 o
   7   2   1      205.11      217.34      8.92 o
   8   2   1      850.06      804.41     22.70 o
   9   2   1      228.16      224.57      9.83 o
  10   2   1        0.33        4.58      1.62 o
  11   2   1        7.97        5.00      2.92 o
  12   2   1        4.21        4.53      1.63 o
 -12   3   1       14.02       13.55      2.68 o
 -11   3   1       39.68       41.22      3.74 o
 -10   3   1      214.24      198.65      8.94 o
  -9   3   1       89.09       97.07      6.39 o
  -8   3   1      105.29      113.47      6.99 o
  -7   3   1      209.69      213.47      9.06 o
  -6   3   1       15.46       15.48      2.78 o
  -5   3   1      250.80      254.76      9.08 o
  -4   3   1      199.87      216.94      8.01 o
  -3   3   1      639.69      718.17     17.59 o
  -2   3   1        0.17        0.66      1.22 o
  -1   3   1      203.50      225.38      7.40 o
   0   3   1      128.30      124.97     34.44 o
   1   3   1       61.51       57.66      3.67 o
   2   3   1      104.03       94.69      4.77 o
   3   3   1      161.31      184.26      7.03 o
   4   3   1        0.52        2.47      1.74 o
   5   3   1        0.90        4.31      1.90 o
   6   3   1       34.05       25.04      3.59 o
   7   3   1      289.06      283.76     10.76 o
   8   3   1       58.93       52.81      5.32 o
   9   3   1      707.70      725.90     21.97 o
  10   3   1       37.30       37.61      4.17 o
  11   3   1       49.40       47.57      3.89 o
  12   3   1      142.69      123.63      5.24 o
 -11   4   1       17.60       14.85      2.21 o
 -10   4   1       22.35       21.25      3.08 o
  -9   4   1        6.05        6.69      1.54 o
  -8   4   1       86.86       86.91      5.99 o
  -7   4   1       22.18       23.96      3.63 o
  -6   4   1       19.04       21.87      3.46 o
  -5   4   1        3.88        2.19      2.19 o
  -4   4   1      211.22      222.78      9.03 o
  -3   4   1       11.18       14.91      2.71 o
  -2   4   1       57.65       64.93      4.52 o
  -1   4   1       75.27       76.56      4.96 o
   0   4   1       85.75       78.90     23.15 o
   1   4   1        0.01        4.54      1.17 o
   2   4   1       34.46       47.74      4.33 o
   3   4   1        0.17        1.00      0.70 o
   4   4   1        0.81       -0.52      2.53 o
   5   4   1       36.67       31.67      3.45 o
   6   4   1      202.18      180.50      8.77 o
   7   4   1      113.23      104.42      6.75 o
   8   4   1      119.40      130.43      7.34 o
   9   4   1       39.47       35.44      4.52 o
  10   4   1       44.10       50.21      4.10 o
  11   4   1       28.54       27.85      2.47 o
 -10   5   1       14.06       13.59      2.01 o
  -9   5   1      110.09      115.61      5.84 o
  -8   5   1       20.65       15.77      3.08 o
  -7   5   1      115.52      111.13      6.59 o
  -6   5   1       61.78       51.17      4.98 o
  -5   5   1      343.77      316.92     11.73 o
  -4   5   1      117.81      135.44      7.78 o
  -3   5   1        5.42        6.42      1.93 o
  -2   5   1        9.00       13.07      2.61 o
  -1   5   1     1264.00     1433.28     32.06 o
   0   5   1       12.76       11.48      2.08 o
   1   5   1      138.56      142.98      7.75 o
   2   5   1       77.89       67.09      5.13 o
   3   5   1      166.22      162.29      8.24 o
   4   5   1       37.35       31.74      4.25 o
   5   5   1      145.88      122.93      7.25 o
   6   5   1       15.58       14.04      2.62 o
   7   5   1       41.49       39.69      4.03 o
   8   5   1       16.94       14.56      2.67 o
   9   5   1        5.21       12.63      1.67 o
  -7   6   1       59.38       51.42      3.74 o
  -6   6   1       38.13       35.99      3.28 o
  -5   6   1        1.48       -1.39      2.12 o
  -4   6   1       22.98       21.17      3.14 o
  -3   6   1       36.24       32.22      3.61 o
  -2   6   1        7.67        8.75      1.79 o
  -1   6   1       27.29       26.29      3.62 o
   0   6   1       49.92       50.31      3.36 o
   1   6   1      351.19      321.43     11.55 o
   2   6   1        7.22        6.85      2.68 o
   3   6   1        9.33       10.05      2.52 o
   4   6   1       12.89       11.38      2.50 o
   5   6   1       12.96        7.93      2.74 o
   6   6   1       58.08       48.19      3.82 o
   7   6   1        1.62        2.35      0.83 o
  -3   7   1        5.45        6.98      1.65 o
  -2   7   1        0.43        3.84      0.90 o
  -1   7   1       10.54       12.79      2.03 o
   0   7   1        0.05        0.17      1.19 o
   1   7   1       18.11       16.29      2.44 o
   2   7   1       21.61       20.58      2.51 o
   3   7   1        5.97        5.11      1.77 o
 -13   0   2      146.75      159.36      7.08 o
 -12   0   2       56.31       63.83      4.89 o
 -11   0   2      225.48      212.92      9.53 o
 -10   0   2      225.71      211.18      9.30 o
  -9   0   2       32.73       34.40      3.74 o
  -8   0   2       11.05       11.21      2.16 o
  -7   0   2      313.21      316.83      9.74 o
  -6   0   2     1083.31     1061.62     21.17 o
  -5   0   2     1896.51     1894.36     28.90 o
  -4   0   2      253.62      216.00      5.81 o
  -3   0   2        2.45        9.11      1.29 o
  -2   0   2     6330.25     6033.63     65.09 o
  -1   0   2     3536.84     3330.08     36.61 o
   0   0   2      430.12      404.50     28.13 o
   1   0   2      218.03      181.35      4.56 o
   2   0   2    10500.84     8704.49     93.43 o
   3   0   2     6209.57     5540.91     63.83 o
   4   0   2      621.90      581.44     13.14 o
   5   0   2       73.96       73.53      4.30 o
   6   0   2        0.66        1.25      1.03 o
   7   0   2       32.28       31.26      3.25 o
   8   0   2        6.75        9.42      2.18 o
   9   0   2      502.13      472.26     14.45 o
  10   0   2        0.81        5.84      2.03 o
  11   0   2        7.44        9.22      1.81 o
  12   0   2       42.89       61.04      4.40 o
  13   0   2       25.29       31.44      2.77 o
 -13   1   2        7.23       10.01      1.59 o
 -12   1   2        2.56        0.50      1.81 o
 -11   1   2       41.75       46.82      5.36 o
 -10   1   2       17.78       21.93      3.24 o
  -9   1   2       68.79       72.17      5.49 o
  -8   1   2      242.33      232.35      9.04 o
  -7   1   2      165.50      161.21      6.90 o
  -6   1   2      161.61      179.78      6.71 o
  -5   1   2       27.23       22.04      2.38 o
  -4   1   2      313.54      304.01      8.77 o
  -3   1   2      722.52      664.61     12.64 o
  -2   1   2     1770.00     1823.06     24.06 o
  -1   1   2     1716.03     1791.87     22.89 o
   0   1   2     5668.05     5190.26    795.48 o
   1   1   2      547.00      442.81      8.83 o
   2   1   2     2188.84     1855.21     25.45 o
   3   1   2      570.89      510.25     11.59 o
   4   1   2        5.07        2.61      1.23 o
   5   1   2     4084.46     3713.10     50.84 o
   6   1   2     1404.97     1245.61     25.47 o
   7   1   2       27.97       30.00      3.44 o
   8   1   2      133.38      127.37      7.09 o
   9   1   2      191.66      213.83      9.44 o
  10   1   2        2.32        4.64      2.32 o
  11   1   2       60.94       53.21      4.94 o
  12   1   2        0.24       -1.20      1.84 o
 -13   2   2       31.09       37.81      3.29 o
 -12   2   2       10.79        5.72      2.47 o
 -11   2   2        3.90        6.94      1.59 o
 -10   2   2      176.27      169.92      8.45 o
  -9   2   2      129.91      117.23      6.81 o
  -8   2   2      162.32      169.32      8.01 o
  -7   2   2        1.73        4.66      1.20 o
  -6   2   2       31.87       35.70      3.24 o
  -5   2   2      490.22      485.33     13.91 o
  -4   2   2       76.42       94.68      4.56 o
  -3   2   2      618.59      611.17     13.76 o
  -2   2   2      189.00      198.23      5.83 o
  -1   2   2      244.09      269.80      8.03 o
   0   2   2      209.58      192.18     54.48 o
   1   2   2      135.70      115.40      4.36 o
   2   2   2      289.76      293.06      8.95 o
   3   2   2     1337.94     1238.75     22.38 o
   4   2   2      317.86      270.71      8.19 o
   5   2   2      540.74      477.02     14.45 o
   6   2   2       64.89       58.71      4.62 o
   7   2   2        7.87       13.42      2.46 o
   8   2   2     1747.43     1604.49     34.60 o
   9   2   2      137.77      125.72      7.26 o
  10   2   2       39.28       42.38      4.39 o
  11   2   2      153.29      149.61      7.19 o
  12   2   2      234.45      252.18      8.42 o
 -12   3   2        0.21        0.71      1.48 o
 -11   3   2       10.66       11.44      2.47 o
 -10   3   2      202.07      211.01      9.19 o
  -9   3   2       61.35       61.67      5.66 o
  -8   3   2       90.28       84.88      6.08 o
  -7   3   2      245.81      263.10     10.24 o
  -6   3   2        4.00        2.62      1.46 o
  -5   3   2       18.42       16.69      2.64 o
  -4   3   2       96.95       91.53      5.07 o
  -3   3   2       13.27       17.84      2.07 o
  -2   3   2      150.57      201.30      7.09 o
  -1   3   2      210.07      249.66      7.82 o
   0   3   2       92.26       92.64     26.23 o
   1   3   2      329.12      341.36      9.36 o
   2   3   2       37.09       40.60      3.31 o
   3   3   2       63.53       73.32      4.49 o
   4   3   2      103.16       93.14      5.42 o
   5   3   2        0.44        0.96      1.79 o
   6   3   2      176.69      169.89      8.03 o
   7   3   2       27.84       27.78      3.27 o
   8   3   2       98.36       98.71      6.44 o
   9   3   2        0.06       -3.09      3.09 o
  10   3   2       44.18       44.02      4.15 o
  11   3   2      145.96      155.50      6.68 o
 -11   4   2        3.65        3.42      2.32 o
 -10   4   2        0.61       -0.46      1.51 o
  -9   4   2       15.39       14.34      2.59 o
  -8   4   2      192.02      169.97      8.39 o
  -7   4   2       61.22       50.71      4.89 o
  -6   4   2      105.66      104.57      6.81 o
  -5   4   2      287.19      277.43     10.58 o
  -4   4   2      278.91      278.98     10.39 o
  -3   4   2      114.31      128.30      6.78 o
  -2   4   2      548.75      625.25     18.22 o
  -1   4   2       48.49       63.34      4.68 o
   0   4   2        0.28        1.11      1.36 o
   1   4   2      368.01      338.39     10.98 o
   2   4   2       38.63       40.51      3.96 o
   3   4   2        5.82        3.05      3.30 o
   4   4   2       33.92       26.23      3.55 o
   5   4   2        0.38        0.00      2.78 o
   6   4   2      184.33      171.07      8.57 o
   7   4   2       25.97       20.57      3.67 o
   8   4   2        1.80        3.27      2.31 o
   9   4   2       46.22       49.39      4.40 o
  10   4   2        0.69        1.09      2.27 o
 -10   5   2       31.95       33.96      2.91 o
  -9   5   2       22.98       18.76      2.83 o
  -8   5   2       83.02       76.99      5.11 o
  -7   5   2        2.12       -0.54      2.56 o
  -6   5   2        3.56        4.00      2.49 o
  -5   5   2        2.97       -1.76      3.38 o
  -4   5   2       84.11       78.27      5.76 o
  -3   5   2       20.40       24.19      3.36 o
  -2   5   2        6.39        9.27      2.31 o
  -1   5   2      133.31      156.32      8.22 o
   0   5   2        6.65        7.56      2.97 o
   1   5   2       67.54       52.57      4.52 o
   2   5   2       57.36       70.19      5.43 o
   3   5   2       29.49       34.82      3.70 o
   4   5   2       12.20       14.46      2.74 o
   5   5   2       34.00       26.37      3.45 o
   6   5   2       22.72       18.75      2.89 o
   7   5   2       25.48       24.21      3.22 o
   8   5   2       14.00       18.73      2.43 o
   9   5   2        1.69        4.10      1.48 o
  -7   6   2       38.32       44.88      3.41 o
  -6   6   2       27.18       25.55      2.83 o
  -5   6   2        0.01        3.27      1.23 o
  -4   6   2       14.77       10.11      2.74 o
  -3   6   2       55.45       68.67      5.13 o
  -2   6   2      520.53      546.08     15.61 o
  -1   6   2       10.71       11.80      2.45 o
   0   6   2       98.24       84.64     17.89 o
   1   6   2      257.81      226.45      9.52 o
   2   6   2      227.46      191.43      8.72 o
   3   6   2        0.83        3.39      1.08 o
   4   6   2      171.40      150.20      7.37 o
   5   6   2       47.75       50.52      4.04 o
   6   6   2        2.13        1.06      1.83 o
   7   6   2       55.50       62.05      3.71 o
  -3   7   2       48.22       53.47      3.46 o
  -2   7   2       14.60       17.93      2.09 o
  -1   7   2       23.69       27.32      2.69 o
   0   7   2       24.49       21.74      3.28 o
   1   7   2       19.40       22.04      2.17 o
   2   7   2        1.56        1.76      1.61 o
   3   7   2        5.29        1.87      1.61 o
 -13   1   3        9.51       10.45      2.28 o
 -12   1   3       11.37        7.88      2.03 o
 -11   1   3      118.84      121.85      7.23 o
 -10   1   3       61.39       69.65      5.27 o
  -9   1   3      168.08      185.20      8.43 o
  -8   1   3      349.99      350.92     11.29 o
  -7   1   3      334.37      338.88     10.28 o
  -6   1   3        3.18       13.34      1.91 o
  -5   1   3      110.61      104.76      4.79 o
  -4   1   3      149.94      134.07      4.89 o
  -3   1   3      745.33      716.23     13.49 o
  -2   1   3     2520.99     2515.80     31.83 o
  -1   1   3       96.54       93.73      3.25 o
   0   1   3       41.18       52.64      6.18 o
   1   1   3       28.32       33.35      2.13 o
   2   1   3       53.09       45.24      2.68 o
   3   1   3      331.80      288.68      8.86 o
   4   1   3       51.67       48.30      3.30 o
   5   1   3      197.30      171.21      6.57 o
   6   1   3       94.96       88.78      5.17 o
   7   1   3      149.96      141.73      7.08 o
   8   1   3        0.15        1.85      1.99 o
   9   1   3       22.34       17.60      2.96 o
  10   1   3       42.97       43.85      4.10 o
  11   1   3        0.03        3.57      1.08 o
  12   1   3       10.36       16.87      2.32 o
 -13   2   3       28.90       25.68      2.73 o
 -12   2   3        2.37        1.40      1.80 o
 -11   2   3        2.64        1.11      2.83 o
 -10   2   3      105.24      113.32      7.17 o
  -9   2   3       94.40       94.70      6.10 o
  -8   2   3        0.02       -1.06      2.47 o
  -7   2   3      221.48      213.47      8.61 o
  -6   2   3       38.40       44.63      3.84 o
  -5   2   3        4.23        9.14      1.65 o
  -4   2   3        1.12        2.74      1.00 o
  -3   2   3      425.97      475.28     12.14 o
  -2   2   3        1.20        1.61      1.28 o
  -1   2   3      246.15      288.93      8.47 o
   0   2   3      436.82      481.29     49.17 o
   1   2   3      102.71       99.12      4.09 o
   2   2   3      440.62      429.80     11.45 o
   3   2   3      456.46      455.83     12.64 o
   4   2   3       54.31       47.11      3.65 o
   5   2   3       30.56       34.12      3.23 o
   6   2   3        9.12       11.44      2.69 o
   7   2   3      222.18      216.10      9.23 o
   8   2   3        1.68       -2.31      2.59 o
   9   2   3      120.91      123.33      7.29 o
  10   2   3       12.24       14.29      2.87 o
  11   2   3       82.16       92.49      5.45 o
  12   2   3        9.02        7.78      1.82 o
 -12   3   3        3.50        2.70      1.69 o
 -11   3   3        1.27        4.87      1.54 o
 -10   3   3      191.67      193.40      9.02 o
  -9   3   3       27.85       30.70      3.49 o
  -8   3   3      310.43      314.47     11.76 o
  -7   3   3       16.77       19.45      2.93 o
  -6   3   3       85.60       94.68      5.88 o
  -5   3   3       17.74       21.23      3.47 o
  -4   3   3       10.17       17.30      2.34 o
  -3   3   3      757.93      823.43     19.20 o
  -2   3   3      666.62      803.74     18.46 o
  -1   3   3       94.87      128.46      5.63 o
   0   3   3      427.50      451.57     84.19 o
   1   3   3     1436.76     1394.43     26.06 o
   2   3   3       88.77       98.95      5.04 o
   3   3   3       95.85      108.57      5.53 o
   4   3   3        0.22        1.35      1.74 o
   5   3   3        0.20        3.00      1.00 o
   6   3   3       30.15       29.91      3.76 o
   7   3   3      690.05      683.55     21.15 o
   8   3   3        8.01       10.91      2.47 o
   9   3   3        2.22        2.18      1.55 o
  10   3   3      184.74      181.38      7.82 o
  11   3   3      259.09      258.04      8.50 o
 -11   4   3        2.52        4.24      1.73 o
 -10   4   3       10.62        7.74      2.42 o
  -9   4   3      136.48      140.92      7.38 o
  -8   4   3       44.11       39.20      4.14 o
  -7   4   3      261.34      267.47     10.77 o
  -6   4   3      144.52      139.20      7.67 o
  -5   4   3       18.40       12.81      2.51 o
  -4   4   3       19.44       18.03      2.78 o
  -3   4   3      156.95      177.55      8.10 o
  -2   4   3       56.47       68.37      4.84 o
  -1   4   3        3.88        3.74      1.88 o
   0   4   3       67.22       69.69     16.38 o
   1   4   3      107.23       78.71      5.19 o
   2   4   3       30.59       36.17      3.67 o
   3   4   3        1.24        3.14      2.22 o
   4   4   3       21.43       10.31      2.95 o
   5   4   3       15.68       19.23      3.57 o
   6   4   3      339.95      313.60     11.83 o
   7   4   3       57.82       64.55      5.18 o
   8   4   3       28.38       28.67      3.61 o
   9   4   3        7.00        9.09      2.18 o
  10   4   3        0.00        1.93      1.76 o
 -10   5   3       22.37       26.57      2.52 o
  -9   5   3        4.69        6.28      1.57 o
  -8   5   3       19.17       22.90      2.71 o
  -7   5   3       56.84       61.89      4.75 o
  -6   5   3        2.94        4.00      1.51 o
  -5   5   3      137.68      151.19      7.96 o
  -4   5   3       48.01       53.93      5.02 o
  -3   5   3       76.11       94.30      6.29 o
  -2   5   3      258.42      268.15     10.64 o
  -1   5   3      209.27      226.23      9.98 o
   0   5   3       27.32       27.40      6.23 o
   1   5   3      398.76      335.26     11.95 o
   2   5   3        7.29       12.87      2.24 o
   3   5   3      227.31      193.80      8.92 o
   4   5   3      284.22      260.71     10.65 o
   5   5   3        4.65        3.75      2.18 o
   6   5   3        2.16        4.18      2.09 o
   7   5   3       78.07       62.16      4.76 o
   8   5   3        0.46        0.37      1.84 o
  -7   6   3        6.33        9.80      1.50 o
  -6   6   3        2.11        5.49      1.82 o
  -5   6   3       22.31       23.21      3.09 o
  -4   6   3        0.80        2.01      1.83 o
  -3   6   3       97.43       95.38      6.10 o
  -2   6   3       91.05       85.37      6.01 o
  -1   6   3       11.39       13.48      3.11 o
   0   6   3        2.25        3.59      1.18 o
   1   6   3        5.47        1.07      2.73 o
   2   6   3        0.13        1.38      1.38 o
   3   6   3        3.85        3.27      1.91 o
   4   6   3      119.69      109.64      6.42 o
   5   6   3        6.33        1.97      2.12 o
   6   6   3        3.16        4.92      1.27 o
  -3   7   3        8.93        8.81      1.83 o
  -2   7   3        0.13       -0.61      1.44 o
  -1   7   3        2.51        4.44      0.97 o
   0   7   3        0.16       -0.20      1.07 o
   1   7   3       31.04       22.10      2.75 o
   2   7   3       11.28       11.02      1.78 o
 -14   0   4       31.91       37.01      2.97 o
 -13   0   4      219.17      202.39      8.20 o
 -12   0   4        3.27        2.66      2.87 o
 -11   0   4       99.69       92.69      6.09 o
 -10   0   4      102.17      103.16      6.68 o
  -9   0   4      170.03      179.55      8.38 o
  -8   0   4      128.03      141.41      6.78 o
  -7   0   4      458.75      457.69     11.98 o
  -6   0   4      143.18      118.51      5.31 o
  -5   0   4      362.06      353.78     10.38 o
  -4   0   4      114.90      107.80      4.12 o
  -3   0   4       50.47       48.99      2.56 o
  -2   0   4    20835.41    19886.83    347.72 o
  -1   0   4     4210.06     4403.68     50.23 o
   0   0   4      687.77      706.27     42.25 o
   1   0   4      584.50      499.97     10.29 o
   2   0   4       71.85       63.19      3.08 o
   3   0   4      627.51      586.16     13.36 o
   4   0   4      410.84      427.52     12.24 o
   5   0   4      195.31      195.11      7.17 o
   6   0   4      113.42      129.59      6.44 o
   7   0   4        5.66        9.48      2.14 o
   8   0   4       51.14       54.21      4.73 o
   9   0   4       31.04       36.82      4.05 o
  10   0   4       90.68       87.58      5.77 o
  11   0   4      158.84      153.99      7.25 o
  12   0   4       49.76       66.82      4.02 o
 -13   1   4       76.55       77.69      4.98 o
 -12   1   4       16.17       17.99      2.77 o
 -11   1   4      138.44      138.88      7.71 o
 -10   1   4      314.09      303.44     11.47 o
  -9   1   4        2.11        2.19      2.89 o
  -8   1   4       34.10       37.70      3.51 o
  -7   1   4      784.91      810.89     20.03 o
  -6   1   4        6.18        5.31      1.59 o
  -5   1   4      327.56      313.30      8.41 o
  -4   1   4       25.17       29.05      2.52 o
  -3   1   4      124.80      109.63      4.08 o
  -2   1   4       86.33       93.61      3.55 o
  -1   1   4     1000.21     1107.82     17.45 o
   0   1   4     3420.75     3359.06    202.51 o
   1   1   4     1446.42     1355.06     20.95 o
   2   1   4       79.74       92.86      3.89 o
   3   1   4        8.66       13.69      1.79 o
   4   1   4      117.51       95.08      4.68 o
   5   1   4        6.98        8.75      1.50 o
   6   1   4       72.83       71.00      4.69 o
   7   1   4       40.84       41.07      3.99 o
   8   1   4       47.03       53.45      4.55 o
   9   1   4       68.44       64.51      5.06 o
  10   1   4        4.95        4.37      1.78 o
  11   1   4        3.31        4.48      2.13 o
  12   1   4        0.16        3.65      1.49 o
 -13   2   4       68.05       78.88      4.58 o
 -12   2   4       11.76       11.63      2.20 o
 -11   2   4        5.72        7.07      2.07 o
 -10   2   4      119.85      121.31      7.02 o
  -9   2   4       56.74       46.41      4.45 o
  -8   2   4      665.45      653.01     19.78 o
  -7   2   4      167.49      174.68      7.82 o
  -6   2   4      100.66      100.84      5.42 o
  -5   2   4      182.65      198.60      7.21 o
  -4   2   4      992.44     1078.54     21.17 o
  -3   2   4     1152.57     1239.84     22.21 o
  -2   2   4       10.03       14.45      1.85 o
  -1   2   4      422.12      555.92     12.87 o
   0   2   4      956.32     1138.18    140.99 o
   1   2   4      127.61      126.91      4.94 o
   2   2   4      413.93      383.95     11.38 o
   3   2   4       28.38       32.84      2.83 o
   4   2   4        6.45       14.61      2.13 o
   5   2   4        2.66        6.21      1.36 o
   6   2   4      685.11      582.76     18.28 o
   7   2   4        5.77        4.09      2.20 o
   8   2   4       12.87       12.90      2.95 o
   9   2   4       61.67       57.65      5.25 o
  10   2   4       28.37       29.00      3.55 o
  11   2   4       43.80       47.32      3.76 o
 -12   3   4        8.27       11.55      1.91 o
 -11   3   4        2.07        4.58      2.02 o
 -10   3   4      302.09      287.24     11.09 o
  -9   3   4       10.26        7.48      2.58 o
  -8   3   4       51.50       42.08      4.27 o
  -7   3   4      159.16      135.07      7.12 o
  -6   3   4       44.02       42.75      3.96 o
  -5   3   4      291.85      322.83     10.47 o
  -4   3   4      104.50      112.23      5.73 o
  -3   3   4       14.22       16.19      2.38 o
  -2   3   4       88.38      117.14      5.42 o
  -1   3   4      331.48      380.86     10.24 o
   0   3   4      188.47      228.70     34.11 o
   1   3   4        3.38        4.18      1.32 o
   2   3   4      227.67      229.92      8.22 o
   3   3   4      136.35      147.18      6.75 o
   4   3   4        3.28        5.72      1.65 o
   5   3   4       45.43       42.95      4.26 o
   6   3   4      318.68      305.95     11.16 o
   7   3   4       73.21       72.74      5.71 o
   8   3   4       22.48       23.01      3.26 o
   9   3   4       66.81       62.35      5.13 o
  10   3   4        0.71        2.52      1.29 o
  11   3   4        8.38        6.62      1.72 o
 -11   4   4       80.76       84.15      4.72 o
 -10   4   4       44.50       48.33      4.20 o
  -9   4   4        1.54        0.54      1.95 o
  -8   4   4       42.84       45.81      4.24 o
  -7   4   4       45.11       41.76      4.30 o
  -6   4   4       31.12       35.83      3.97 o
  -5   4   4      175.84      192.19      9.02 o
  -4   4   4        0.02        0.53      1.91 o
  -3   4   4        0.47        5.40      1.78 o
  -2   4   4        1.11        5.23      1.73 o
  -1   4   4       17.85       15.82      2.76 o
   0   4   4      383.75      383.42     60.35 o
   1   4   4      237.68      223.91      8.97 o
   2   4   4       76.46       60.98      5.06 o
   3   4   4      168.95      141.19      7.49 o
   4   4   4        9.14        8.31      2.20 o
   5   4   4      155.51      153.48      8.00 o
   6   4   4      277.24      244.40     10.24 o
   7   4   4        0.00       -2.23      2.49 o
   8   4   4        5.03        8.26      1.65 o
   9   4   4       55.85       59.13      4.32 o
  10   4   4       82.19       93.49      4.37 o
 -10   5   4       42.82       47.70      3.13 o
  -9   5   4        0.04       -0.39      1.30 o
  -8   5   4        0.25        1.43      1.84 o
  -7   5   4       15.60        8.55      2.47 o
  -6   5   4        0.00        1.71      2.21 o
  -5   5   4       61.64       65.70      5.29 o
  -4   5   4       23.82       22.86      3.30 o
  -3   5   4        9.10        9.44      2.36 o
  -2   5   4      152.86      172.81      8.72 o
  -1   5   4      303.82      322.75     11.90 o
   0   5   4        7.11        9.14      2.56 o
   1   5   4       66.93       63.15      5.69 o
   2   5   4       47.09       43.06      4.13 o
   3   5   4       54.45       41.76      4.69 o
   4   5   4       34.96       25.24      3.64 o
   5   5   4       15.48       13.10      2.82 o
   6   5   4        1.86        1.49      1.92 o
   7   5   4       20.84       18.88      2.51 o
   8   5   4       11.57       12.79      2.12 o
  -7   6   4       25.77       28.39      2.77 o
  -6   6   4       50.87       51.93      4.12 o
  -5   6   4        1.84        3.20      1.21 o
  -4   6   4       40.32       54.59      4.42 o
  -3   6   4       27.36       36.20      3.55 o
  -2   6   4        3.39        3.89      2.09 o
  -1   6   4       12.04       14.65      2.60 o
   0   6   4       62.46       64.95      6.83 o
   1   6   4      238.77      190.63      8.51 o
   2   6   4       10.08       15.64      2.29 o
   3   6   4       15.30       19.02      2.45 o
   4   6   4       89.12       85.91      5.36 o
   5   6   4       32.01       30.35      2.96 o
   6   6   4        1.39        6.22      1.42 o
  -3   7   4        0.22        2.30      1.08 o
  -2   7   4      207.72      210.28      7.16 o
  -1   7   4        0.85        4.36      1.15 o
   0   7   4        0.48       -0.58      1.20 o
   1   7   4        8.45        6.35      1.53 o
 -13   1   5        3.75        4.60      1.73 o
 -12   1   5       12.29       10.39      2.33 o
 -11   1   5        3.03        2.33      2.33 o
 -10   1   5       13.34       15.65      2.48 o
  -9   1   5       61.15       65.58      5.11 o
  -8   1   5       64.58       67.55      4.88 o
  -7   1   5      522.31      553.58     16.34 o
  -6   1   5       44.95       47.93      3.62 o
  -5   1   5      113.99      129.06      5.41 o
  -4   1   5      186.06      201.00      6.28 o
  -3   1   5      282.18      272.78      8.32 o
  -2   1   5     2125.66     2311.15     31.67 o
  -1   1   5     2033.48     2083.56     29.04 o
   0   1   5     1251.86     1268.35     74.83 o
   1   1   5        3.37        4.64      1.11 o
   2   1   5      170.32      177.70      5.91 o
   3   1   5       76.48       74.36      4.14 o
   4   1   5        7.28        9.61      2.10 o
   5   1   5      840.80      818.36     20.39 o
   6   1   5        8.08       10.12      2.14 o
   7   1   5      170.33      161.46      8.06 o
   8   1   5      143.87      124.36      7.32 o
   9   1   5      128.28      130.82      7.21 o
  10   1   5        0.21       -0.51      2.47 o
  11   1   5       19.43       26.52      2.96 o
 -13   2   5       10.99       11.47      1.97 o
 -12   2   5       19.30       26.46      3.10 o
 -11   2   5       31.91       27.50      3.69 o
 -10   2   5        3.15        2.95      1.32 o
  -9   2   5      691.44      641.16     17.27 o
  -8   2   5        0.01        2.67      2.20 o
  -7   2   5       40.95       39.77      3.74 o
  -6   2   5      121.17      116.95      5.92 o
  -5   2   5      383.71      423.44     13.18 o
  -4   2   5      857.54      921.99     19.75 o
  -3   2   5      276.02      309.27      8.43 o
  -2   2   5        4.46        0.73      1.66 o
  -1   2   5       21.40       26.98      2.46 o
   0   2   5       26.67       35.82      4.79 o
   1   2   5        9.88       11.17      1.90 o
   2   2   5      465.23      488.43     13.62 o
   3   2   5      562.40      530.40     15.06 o
   4   2   5       97.81       98.38      5.69 o
   5   2   5        0.83        3.19      1.50 o
   6   2   5      562.33      532.52     14.81 o
   7   2   5       56.60       60.25      5.02 o
   8   2   5       48.04       41.89      4.50 o
   9   2   5        7.16        7.00      2.05 o
  10   2   5        0.37        3.42      1.03 o
  11   2   5        2.68        2.69      1.55 o
 -12   3   5       90.73       89.20      5.06 o
 -11   3   5      147.13      147.74      7.59 o
 -10   3   5      119.42      117.69      7.11 o
  -9   3   5        0.07        0.59      2.95 o
  -8   3   5       78.39       81.75      5.99 o
  -7   3   5      166.00      160.64      8.04 o
  -6   3   5      143.56      141.16      7.05 o
  -5   3   5        2.08        6.18      1.38 o
  -4   3   5      181.40      227.76      8.48 o
  -3   3   5      396.29      419.57     11.40 o
  -2   3   5      604.66      725.41     18.35 o
  -1   3   5     1452.01     1714.68     30.64 o
   0   3   5       14.69       19.88      3.20 o
   1   3   5      340.60      372.37     10.75 o
   2   3   5      100.83      101.67      5.48 o
   3   3   5       72.48       73.96      5.08 o
   4   3   5        5.50        7.77      2.00 o
   5   3   5      225.20      216.07      9.40 o
   6   3   5       75.51       77.68      5.69 o
   7   3   5      188.69      189.45      9.02 o
   8   3   5        5.87        7.80      2.81 o
   9   3   5        5.79        4.84      2.30 o
  10   3   5        0.00        1.97      0.70 o
 -11   4   5        9.94        8.61      1.66 o
 -10   4   5       34.74       35.33      3.66 o
  -9   4   5       81.09       82.34      5.64 o
  -8   4   5      112.94      100.13      6.45 o
  -7   4   5        5.12        3.55      1.80 o
  -6   4   5        4.66        6.20      2.45 o
  -5   4   5      461.68      468.13     14.28 o
  -4   4   5      146.82      136.30      7.55 o
  -3   4   5       72.97       79.78      5.32 o
  -2   4   5       67.00       63.63      5.37 o
  -1   4   5       68.72       72.82      5.13 o
   0   4   5        5.44        6.72      1.19 o
   1   4   5      395.86      350.05     11.68 o
   2   4   5      128.69      127.46      6.88 o
   3   4   5       30.83       35.88      3.68 o
   4   4   5        0.32        0.58      2.09 o
   5   4   5        6.68        7.46      1.71 o
   6   4   5       87.30       99.48      6.54 o
   7   4   5       72.69       61.60      5.04 o
   8   4   5       15.26       20.17      2.90 o
   9   4   5       22.48       25.78      2.72 o
 -10   5   5        1.28       -0.56      1.91 o
  -9   5   5       44.36       47.80      3.76 o
  -8   5   5        0.18        3.76      1.32 o
  -7   5   5        3.99        6.68      1.96 o
  -6   5   5       61.38       57.54      5.04 o
  -5   5   5       27.75       32.26      3.55 o
  -4   5   5       36.41       33.05      3.87 o
  -3   5   5       30.48       30.33      3.47 o
  -2   5   5      520.01      575.18     16.47 o
  -1   5   5      243.92      261.93     10.65 o
   0   5   5       14.25       12.34      2.05 o
   1   5   5        0.29        0.59      2.12 o
   2   5   5        0.03        2.94      1.31 o
   3   5   5        7.11       10.44      2.42 o
   4   5   5        0.01        2.99      1.67 o
   5   5   5       30.79       33.81      3.65 o
   6   5   5       83.10       84.36      5.60 o
   7   5   5        0.30        1.91      1.57 o
   8   5   5        0.10        2.48      0.83 o
  -7   6   5        0.53        0.66      1.23 o
  -6   6   5        5.30        8.66      1.76 o
  -5   6   5       21.99       23.94      3.04 o
  -4   6   5       20.69       24.91      3.42 o
  -3   6   5       21.40       31.49      3.46 o
  -2   6   5       31.91       30.92      3.48 o
  -1   6   5      103.82       99.76      6.43 o
   0   6   5       21.94       22.21      4.01 o
   1   6   5       69.66       84.43      5.61 o
   2   6   5       19.97       18.67      2.68 o
   3   6   5        0.36        6.43      1.37 o
   4   6   5        0.61        0.00      1.90 o
   5   6   5       31.91       32.35      2.94 o
  -2   7   5        0.38       -2.01      2.01 o
  -1   7   5        4.10        6.48      1.65 o
   0   7   5        0.01        1.66      0.85 o
 -14   0   6       17.40       17.72      2.11 o
 -13   0   6        1.18        2.96      1.12 o
 -12   0   6       40.67       45.61      4.40 o
 -11   0   6       32.18       30.78      3.73 o
 -10   0   6      245.28      263.29     10.64 o
  -9   0   6      226.98      236.26      9.72 o
  -8   0   6       36.24       44.23      3.97 o
  -7   0   6      971.79      946.25     22.19 o
  -6   0   6      179.37      176.52      6.88 o
  -5   0   6      584.51      605.11     14.94 o
  -4   0   6       17.01       22.02      2.07 o
  -3   0   6      533.96      583.21     13.04 o
  -2   0   6      812.48      843.83     15.87 o
  -1   0   6     2138.42     2394.85     32.79 o
   0   0   6        1.78        4.94      1.53 o
   1   0   6      331.60      325.03      9.55 o
   2   0   6       60.99       50.38      3.30 o
   3   0   6      379.07      371.89     11.75 o
   4   0   6        1.54        3.84      1.21 o
   5   0   6      146.26      147.88      6.88 o
   6   0   6      109.42      102.15      5.99 o
   7   0   6       19.21       21.12      3.38 o
   8   0   6      198.58      208.16      9.48 o
   9   0   6       12.22       18.90      2.98 o
  10   0   6        8.97       11.06      1.90 o
  11   0   6       71.47       80.31      4.98 o
 -13   1   6       22.58       23.11      2.67 o
 -12   1   6       13.57       15.84      2.89 o
 -11   1   6        9.83        9.27      2.99 o
 -10   1   6      142.07      150.51      7.83 o
  -9   1   6       33.36       37.78      4.18 o
  -8   1   6       35.61       39.35      3.99 o
  -7   1   6       16.55       21.89      2.54 o
  -6   1   6        1.03        0.00      2.27 o
  -5   1   6        9.66       13.28      1.86 o
  -4   1   6       63.15       63.60      3.86 o
  -3   1   6      581.47      652.55     14.50 o
  -2   1   6     1991.03     2084.04     30.50 o
  -1   1   6      137.09      150.83      5.13 o
   0   1   6        1.99        4.11      2.03 o
   1   1   6       99.99       89.29      4.22 o
   2   1   6       33.16       43.93      3.17 o
   3   1   6      373.74      379.60     10.26 o
   4   1   6       52.04       59.04      4.35 o
   5   1   6       72.35       69.89      4.71 o
   6   1   6       27.16       22.47      3.07 o
   7   1   6        0.28        3.44      1.40 o
   8   1   6       24.30       18.48      3.02 o
   9   1   6        9.40       10.78      2.38 o
  10   1   6       25.43       26.05      3.07 o
  11   1   6       12.29       12.43      2.16 o
 -13   2   6       71.71       81.25      4.52 o
 -12   2   6      192.78      182.32      8.06 o
 -11   2   6       15.33       16.23      2.77 o
 -10   2   6       49.51       43.17      4.56 o
  -9   2   6      122.59      119.08      7.15 o
  -8   2   6       13.93       13.36      2.53 o
  -7   2   6       14.75       12.74      2.83 o
  -6   2   6       80.45       86.19      5.28 o
  -5   2   6      468.61      493.77     14.89 o
  -4   2   6        3.31        5.59      1.62 o
  -3   2   6       77.34       72.26      4.07 o
  -2   2   6      722.84      881.57     18.69 o
  -1   2   6        0.13        1.21      1.60 o
   0   2   6      168.94      201.78     23.04 o
   1   2   6      130.37      127.96      5.65 o
   2   2   6      121.27      152.41      6.46 o
   3   2   6       68.07       63.09      4.50 o
   4   2   6       91.83      104.39      5.95 o
   5   2   6        0.24        4.11      1.46 o
   6   2   6      156.69      140.69      7.39 o
   7   2   6       31.52       40.78      4.24 o
   8   2   6       51.59       53.20      4.94 o
   9   2   6        9.28       12.48      2.09 o
  10   2   6        5.69        9.68      2.33 o
  11   2   6       11.19       11.80      1.83 o
 -12   3   6       58.52       59.44      4.16 o
 -11   3   6       25.94       26.14      3.32 o
 -10   3   6       68.54       62.01      5.32 o
  -9   3   6       38.29       35.29      4.41 o
  -8   3   6       27.57       26.08      3.96 o
  -7   3   6        9.25        8.91      2.57 o
  -6   3   6        0.15        0.52      1.88 o
  -5   3   6       89.02       84.68      5.51 o
  -4   3   6       47.08       61.23      4.32 o
  -3   3   6       15.54       16.37      2.37 o
  -2   3   6      134.24      144.80      6.45 o
  -1   3   6       12.90       16.23      2.30 o
   0   3   6       18.83       16.77      2.61 o
   1   3   6      304.93      288.75      9.68 o
   2   3   6       68.70       66.56      4.94 o
   3   3   6        0.22        2.49      1.11 o
   4   3   6        9.71        7.88      2.73 o
   5   3   6       54.74       55.93      4.65 o
   6   3   6        1.02        0.59      2.12 o
   7   3   6       11.85       13.49      2.28 o
   8   3   6        6.75        9.16      2.18 o
   9   3   6       26.45       35.87      3.55 o
  10   3   6        7.98       15.37      2.41 o
 -11   4   6       16.22       19.19      2.55 o
 -10   4   6       81.15       86.65      5.21 o
  -9   4   6       29.62       30.45      3.30 o
  -8   4   6        0.03        1.72      1.00 o
  -7   4   6        0.25        0.00      2.04 o
  -6   4   6       32.86       37.05      4.48 o
  -5   4   6       54.14       50.16      4.95 o
  -4   4   6      189.56      198.36      8.96 o
  -3   4   6       71.90       68.32      4.99 o
  -2   4   6       18.98       21.78      3.27 o
  -1   4   6      372.22      397.95     12.62 o
   0   4   6       45.18       46.40      5.82 o
   1   4   6        0.10        2.53      1.58 o
   2   4   6       10.34        8.96      2.89 o
   3   4   6       10.20       17.70      3.23 o
   4   4   6      388.38      363.20     12.62 o
   5   4   6       51.04       54.19      5.01 o
   6   4   6       36.49       39.77      4.07 o
   7   4   6       44.78       52.65      4.52 o
   8   4   6       48.13       59.44      4.40 o
   9   4   6        0.23        2.15      0.94 o
 -10   5   6       12.55       17.40      1.90 o
  -9   5   6        0.00       -0.75      1.76 o
  -8   5   6        5.47        2.74      1.93 o
  -7   5   6       15.04       13.06      2.71 o
  -6   5   6        0.23        2.22      2.22 o
  -5   5   6        0.14        0.00      1.99 o
  -4   5   6       21.06       22.65      3.79 o
  -3   5   6        2.45        5.11      1.97 o
  -2   5   6       13.10       16.91      2.58 o
  -1   5   6      132.96      137.63      7.85 o
   0   5   6       60.01       57.38      9.48 o
   1   5   6       37.67       47.76      4.56 o
   2   5   6        0.15        4.07      1.54 o
   3   5   6       10.05        9.82      1.93 o
   4   5   6       22.60       21.85      3.07 o
   5   5   6       19.03       15.34      2.75 o
   6   5   6       98.07       80.80      5.11 o
   7   5   6       37.57       36.96      2.98 o
  -7   6   6        0.02       -0.92      1.42 o
  -6   6   6        0.83        2.49      1.17 o
  -5   6   6       10.66        7.89      2.26 o
  -4   6   6      126.18      133.75      6.70 o
  -3   6   6      155.44      152.28      7.49 o
  -2   6   6        4.27        2.30      1.83 o
  -1   6   6        2.54        4.63      1.69 o
   0   6   6       37.32       39.14     10.51 o
   1   6   6       54.74       46.37      3.99 o
   2   6   6        1.74        3.53      1.97 o
   3   6   6       54.41       50.19      3.92 o
   4   6   6       23.20       11.48      2.13 o
   5   6   6        8.39        9.61      1.82 o
 -13   1   7      124.45      117.79      6.04 o
 -12   1   7        8.57        9.82      2.47 o
 -11   1   7       61.06       76.47      5.77 o
 -10   1   7      362.57      383.27     13.06 o
  -9   1   7        0.47        4.88      1.35 o
  -8   1   7       97.72      102.82      6.14 o
  -7   1   7       85.03       89.00      5.29 o
  -6   1   7       87.43       95.18      5.38 o
  -5   1   7       44.46       46.06      3.53 o
  -4   1   7     3421.51     3710.29     50.54 o
  -3   1   7      100.38      100.78      4.63 o
  -2   1   7        0.41        0.83      1.72 o
  -1   1   7       25.24       33.94      2.75 o
   0   1   7     1089.31     1113.21     68.27 o
   1   1   7       23.31       17.55      2.18 o
   2   1   7       15.55       19.11      2.41 o
   3   1   7       99.98       98.02      5.34 o
   4   1   7        2.72        2.10      0.79 o
   5   1   7        1.70        2.71      1.91 o
   6   1   7        6.74        9.68      1.90 o
   7   1   7      307.20      304.94     11.84 o
   8   1   7        9.90       10.83      2.05 o
   9   1   7       13.18       12.17      2.39 o
  10   1   7        5.28        9.11      1.86 o
  11   1   7       22.73       27.34      2.47 o
 -13   2   7       36.76       45.66      3.56 o
 -12   2   7        1.32        0.00      2.25 o
 -11   2   7       15.59       16.00      2.73 o
 -10   2   7        1.95        5.08      1.95 o
  -9   2   7      162.58      160.29      8.39 o
  -8   2   7        2.94        3.68      2.14 o
  -7   2   7      138.84      131.38      6.99 o
  -6   2   7      333.28      344.70     10.93 o
  -5   2   7        5.69        4.98      1.79 o
  -4   2   7       72.51       67.03      4.17 o
  -3   2   7      117.27      120.59      5.65 o
  -2   2   7     1689.17     1826.93     31.02 o
  -1   2   7      321.65      378.04     10.04 o
   0   2   7      860.41      947.16     53.72 o
   1   2   7      138.92      146.52      6.24 o
   2   2   7      120.18      115.06      5.96 o
   3   2   7      559.63      588.47     17.37 o
   4   2   7        8.95        9.03      2.09 o
   5   2   7       59.49       57.39      4.79 o
   6   2   7      191.04      186.03      8.81 o
   7   2   7       86.60       84.91      6.15 o
   8   2   7        4.85       -0.56      2.66 o
   9   2   7       11.30        9.18      2.55 o
  10   2   7        5.62        7.53      1.94 o
 -12   3   7        5.47       11.82      2.07 o
 -11   3   7        8.15       11.04      1.87 o
 -10   3   7       88.45       80.42      6.04 o
  -9   3   7      355.57      341.00     12.17 o
  -8   3   7       52.46       54.00      5.01 o
  -7   3   7      124.71      118.60      6.92 o
  -6   3   7      108.53      105.26      6.34 o
  -5   3   7      411.40      454.24     13.34 o
  -4   3   7      316.16      342.32     11.00 o
  -3   3   7      186.55      176.35      7.65 o
  -2   3   7       32.18       40.56      3.62 o
  -1   3   7      259.40      302.39     10.05 o
   0   3   7       41.98       45.26      3.77 o
   1   3   7      252.93      243.66      9.15 o
   2   3   7       80.47       71.02      5.31 o
   3   3   7        1.34        3.20      1.30 o
   4   3   7        3.00        1.69      2.19 o
   5   3   7       87.58       87.32      6.22 o
   6   3   7      221.76      213.49      9.59 o
   7   3   7       32.34       33.44      3.77 o
   8   3   7       40.24       46.76      4.09 o
   9   3   7        0.02        2.66      1.66 o
 -11   4   7      105.68      108.24      5.17 o
 -10   4   7       28.13       36.56      3.46 o
  -9   4   7       14.33       11.42      2.32 o
  -8   4   7       96.37      101.53      6.41 o
  -7   4   7       69.30       68.86      5.57 o
  -6   4   7      351.96      352.26     12.27 o
  -5   4   7        3.01        1.74      2.24 o
  -4   4   7       49.05       44.89      4.34 o
  -3   4   7      230.01      252.02     10.06 o
  -2   4   7       21.23       27.37      3.17 o
  -1   4   7      437.20      455.00     13.84 o
   0   4   7       18.67       19.84      2.20 o
   1   4   7       26.75       29.09      3.57 o
   2   4   7        1.00        4.25      1.29 o
   3   4   7      147.39      115.60      7.24 o
   4   4   7      710.48      631.01     17.13 o
   5   4   7        0.04        2.29      3.03 o
   6   4   7        7.47       10.57      2.29 o
   7   4   7       46.32       42.21      4.18 o
   8   4   7        0.00        1.42      0.71 o
  -9   5   7       67.24       78.84      4.63 o
  -8   5   7      148.33      134.38      6.72 o
  -7   5   7       39.38       41.22      4.22 o
  -6   5   7       34.51       32.74      4.26 o
  -5   5   7       38.51       48.19      4.48 o
  -4   5   7       69.79       67.08      5.63 o
  -3   5   7      270.20      272.78     10.83 o
  -2   5   7        8.28       11.74      3.18 o
  -1   5   7        2.60        9.00      1.88 o
   0   5   7      149.54      136.08      9.36 o
   1   5   7      299.60      241.81     10.33 o
   2   5   7       65.00       55.74      5.16 o
   3   5   7        5.77        4.00      2.15 o
   4   5   7        1.10        3.04      1.24 o
   5   5   7        0.12        3.59      1.04 o
   6   5   7       59.34       72.00      4.52 o
   7   5   7       69.62       73.62      4.14 o
  -7   6   7       10.52       11.19      1.60 o
  -6   6   7       52.38       58.32      4.26 o
  -5   6   7       40.21       38.37      3.86 o
  -4   6   7       35.01       42.86      3.81 o
  -3   6   7       15.88       17.54      2.54 o
  -2   6   7       56.13       67.86      4.64 o
  -1   6   7       45.61       51.54      4.18 o
   0   6   7        8.68       15.62      1.73 o
   1   6   7        9.45        7.25      2.48 o
   2   6   7       11.19       12.07      2.42 o
   3   6   7       85.94       75.40      4.98 o
   4   6   7       61.76       64.43      3.95 o
 -13   0   8        7.62        9.61      2.27 o
 -12   0   8       22.30       30.62      3.24 o
 -11   0   8       41.26       48.58      4.54 o
 -10   0   8      117.79      123.52      7.45 o
  -9   0   8      122.97      120.35      6.96 o
  -8   0   8        7.34       10.01      2.52 o
  -7   0   8        1.87        8.66      2.24 o
  -6   0   8        9.71       13.74      1.95 o
  -5   0   8      218.95      226.44      7.78 o
  -4   0   8      964.59     1090.49     22.04 o
  -3   0   8      133.96      146.11      5.86 o
  -2   0   8       57.43       69.66      4.12 o
  -1   0   8     1386.22     1505.35     26.13 o
   0   0   8      221.97      224.86     17.73 o
   1   0   8       40.92       51.23      3.72 o
   2   0   8     1400.08     1427.29     27.46 o
   3   0   8      156.17      134.11      6.41 o
   4   0   8        1.30        1.61      1.73 o
   5   0   8        3.75        2.14      2.14 o
   6   0   8        1.01        4.23      1.84 o
   7   0   8       92.35       88.07      6.42 o
   8   0   8      159.80      162.47      8.31 o
   9   0   8        2.71        2.60      2.69 o
  10   0   8       25.50       34.53      3.28 o
 -13   1   8       96.55      104.16      5.46 o
 -12   1   8       59.43       67.63      5.17 o
 -11   1   8       98.50      101.08      6.39 o
 -10   1   8        5.55        9.82      1.97 o
  -9   1   8        1.63        0.57      2.86 o
  -8   1   8       51.88       53.85      4.89 o
  -7   1   8      239.62      243.38      9.30 o
  -6   1   8        1.04        4.31      1.11 o
  -5   1   8       25.12       27.40      3.22 o
  -4   1   8      268.74      265.97      8.47 o
  -3   1   8       42.22       38.16      3.39 o
  -2   1   8      552.49      571.54     14.77 o
  -1   1   8       45.11       52.75      3.64 o
   0   1   8      423.91      467.54     23.20 o
   1   1   8        4.67        7.04      1.55 o
   2   1   8      421.49      408.47     11.30 o
   3   1   8       65.31       61.39      4.32 o
   4   1   8      321.41      334.68     11.18 o
   5   1   8      721.60      668.29     20.44 o
   6   1   8        3.18        4.67      2.33 o
   7   1   8        1.10        3.55      2.50 o
   8   1   8       68.97       73.64      5.42 o
   9   1   8       20.06       36.43      3.40 o
  10   1   8        4.45        4.61      1.30 o
 -13   2   8        5.01        6.13      1.36 o
 -12   2   8        5.80        1.77      2.81 o
 -11   2   8       32.02       33.42      3.68 o
 -10   2   8      574.08      581.10     16.49 o
  -9   2   8       10.36        6.26      2.47 o
  -8   2   8       54.10       58.67      4.91 o
  -7   2   8      501.26      472.31     13.76 o
  -6   2   8      221.02      216.09      8.62 o
  -5   2   8       28.51       33.52      3.49 o
  -4   2   8       78.31       92.95      5.32 o
  -3   2   8      488.53      506.72     15.11 o
  -2   2   8       26.15       33.14      3.06 o
  -1   2   8       79.16      106.20      5.47 o
   0   2   8       11.76       14.76      1.61 o
   1   2   8        5.08        5.38      1.86 o
   2   2   8      291.55      267.94      9.55 o
   3   2   8        4.29        7.31      1.94 o
   4   2   8       18.61       23.44      2.92 o
   5   2   8      109.22       97.19      6.47 o
   6   2   8       21.06       24.48      3.67 o
   7   2   8        0.19        0.00      2.82 o
   8   2   8       76.42       76.78      5.20 o
   9   2   8        3.51        4.15      1.73 o
  10   2   8       25.76       36.11      3.02 o
 -12   3   8       53.99       54.65      4.00 o
 -11   3   8       20.72       22.50      3.02 o
 -10   3   8       30.91       37.80      3.69 o
  -9   3   8       36.57       48.15      4.33 o
  -8   3   8       28.41       25.89      3.48 o
  -7   3   8      123.35      117.15      7.06 o
  -6   3   8       12.11       11.04      2.39 o
  -5   3   8       34.72       28.35      3.80 o
  -4   3   8      115.79      119.20      6.73 o
  -3   3   8      178.64      172.48      7.74 o
  -2   3   8       11.12       13.30      2.06 o
  -1   3   8      148.74      161.95      7.44 o
   0   3   8      130.69      144.81     11.89 o
   1   3   8       10.34       11.92      2.62 o
   2   3   8        7.33        8.58      2.14 o
   3   3   8       21.82       26.66      3.67 o
   4   3   8       79.13       83.09      5.91 o
   5   3   8       23.04       24.86      3.43 o
   6   3   8        0.42        2.87      1.29 o
   7   3   8       42.92       43.70      4.10 o
   8   3   8        9.63        9.78      2.19 o
   9   3   8        9.37       12.23      2.15 o
 -11   4   8       44.94       45.62      3.38 o
 -10   4   8        3.65        3.37      1.95 o
  -9   4   8       92.10       88.11      5.73 o
  -8   4   8        2.70        4.05      2.18 o
  -7   4   8        6.66       10.05      1.97 o
  -6   4   8       18.52       23.13      3.58 o
  -5   4   8      242.23      232.93     10.00 o
  -4   4   8        6.70        6.93      2.11 o
  -3   4   8      143.07      146.34      7.82 o
  -2   4   8       58.83       56.23      5.16 o
  -1   4   8      535.28      556.84     15.76 o
   0   4   8       18.46       25.27      3.73 o
   1   4   8       12.06       14.02      3.02 o
   2   4   8       13.16        9.46      2.37 o
   3   4   8       63.14       52.03      4.95 o
   4   4   8       72.45       60.89      5.06 o
   5   4   8      140.68      119.73      7.04 o
   6   4   8       25.63       30.03      3.32 o
   7   4   8       32.54       36.31      3.38 o
   8   4   8        1.92        0.28      1.42 o
  -9   5   8       59.26       62.84      4.22 o
  -8   5   8       19.18       17.07      2.89 o
  -7   5   8        0.03        3.80      1.34 o
  -6   5   8       44.57       39.74      4.09 o
  -5   5   8       19.53       20.41      3.27 o
  -4   5   8        1.28        4.13      1.25 o
  -3   5   8       35.97       35.11      4.12 o
  -2   5   8        7.72        4.61      2.58 o
  -1   5   8        1.25        2.68      1.02 o
   0   5   8        0.50        1.87      0.99 o
   1   5   8       24.92       19.51      3.28 o
   2   5   8       10.79       10.14      2.29 o
   3   5   8       55.82       40.50      4.09 o
   4   5   8       42.50       38.47      3.62 o
   5   5   8        5.86        6.05      1.80 o
   6   5   8        5.01        1.23      2.22 o
  -6   6   8        4.97        7.14      1.60 o
  -5   6   8       39.71       40.38      3.36 o
  -4   6   8        0.06        3.17      1.12 o
  -3   6   8        6.82       11.97      2.07 o
  -2   6   8       38.26       42.17      3.76 o
  -1   6   8        0.15        0.85      1.59 o
   0   6   8        0.21        2.31      1.02 o
   1   6   8        0.28        1.82      1.44 o
   2   6   8        1.74        3.05      1.42 o
   3   6   8        0.00       -0.90      2.01 o
 -13   1   9       23.89       27.49      2.58 o
 -12   1   9       25.88       24.39      3.38 o
 -11   1   9       19.22       15.47      2.71 o
 -10   1   9      293.14      290.23     11.11 o
  -9   1   9      101.33      104.70      6.98 o
  -8   1   9        1.95        5.49      1.74 o
  -7   1   9        0.13       -1.01      1.55 o
  -6   1   9       42.90       50.90      4.14 o
  -5   1   9      240.94      279.18      9.52 o
  -4   1   9      281.39      260.37      8.82 o
  -3   1   9      847.05      861.45     19.93 o
  -2   1   9     1650.90     1927.47     32.86 o
  -1   1   9      132.61      156.18      6.58 o
   0   1   9      250.92      271.54     10.25 o
   1   1   9      144.07      149.24      6.62 o
   2   1   9       77.72       92.28      5.47 o
   3   1   9      469.70      470.84     13.49 o
   4   1   9      126.80      126.53      7.09 o
   5   1   9      169.88      186.94      8.98 o
   6   1   9       97.42       97.57      6.58 o
   7   1   9        5.90        7.64      2.86 o
   8   1   9        0.12        0.68      1.73 o
   9   1   9        5.85        5.93      1.57 o
  10   1   9        0.00       -1.44      1.44 o
 -13   2   9       13.15       12.57      1.97 o
 -12   2   9       15.84       20.24      2.76 o
 -11   2   9      299.82      295.65     10.94 o
 -10   2   9       33.18       33.09      3.80 o
  -9   2   9       65.09       66.57      5.32 o
  -8   2   9       17.91       15.33      3.60 o
  -7   2   9        4.02        6.91      2.03 o
  -6   2   9       67.38       73.91      5.34 o
  -5   2   9        5.01       11.46      1.91 o
  -4   2   9      435.18      470.57     12.83 o
  -3   2   9      228.51      267.56      9.35 o
  -2   2   9      119.97      119.61      6.11 o
  -1   2   9        0.62        4.29      1.49 o
   0   2   9       86.76      107.89      7.88 o
   1   2   9      171.19      177.19      7.68 o
   2   2   9      258.04      253.27      9.57 o
   3   2   9       52.69       46.42      4.29 o
   4   2   9       95.01       97.61      6.45 o
   5   2   9      177.90      180.46      8.73 o
   6   2   9        0.12        1.56      0.78 o
   7   2   9       30.51       30.73      3.79 o
   8   2   9       21.88       21.45      2.78 o
   9   2   9        0.02        2.39      1.49 o
 -12   3   9       12.97       14.30      1.75 o
 -11   3   9      202.55      192.79      7.77 o
 -10   3   9        1.25        3.09      1.97 o
  -9   3   9      218.47      189.91      8.97 o
  -8   3   9      545.49      497.20     14.98 o
  -7   3   9       64.11       62.65      5.66 o
  -6   3   9        5.90        2.28      1.13 o
  -5   3   9      234.13      231.92      9.57 o
  -4   3   9      112.89      136.90      7.40 o
  -3   3   9        2.53        3.09      2.19 o
  -2   3   9       81.88       90.53      5.87 o
  -1   3   9      245.97      255.27      9.84 o
   0   3   9      307.82      306.14     11.97 o
   1   3   9        4.31        3.28      3.00 o
   2   3   9       15.82       15.11      2.39 o
   3   3   9       51.51       47.16      4.71 o
   4   3   9      357.05      339.20     12.22 o
   5   3   9       94.70       91.30      6.45 o
   6   3   9        5.48       12.24      2.10 o
   7   3   9       38.09       42.91      3.98 o
   8   3   9       49.90       54.29      4.03 o
 -11   4   9       10.11       11.78      1.78 o
 -10   4   9        0.02        2.77      1.72 o
  -9   4   9       19.24       16.85      3.00 o
  -8   4   9       51.00       45.55      4.58 o
  -7   4   9        1.07        4.54      1.86 o
  -6   4   9        3.71        7.78      2.20 o
  -5   4   9      166.73      157.11      8.45 o
  -4   4   9      227.14      254.99     10.48 o
  -3   4   9      502.02      557.59     15.74 o
  -2   4   9       28.91       33.68      4.09 o
  -1   4   9      491.21      551.67     15.86 o
   0   4   9       86.38       93.73     10.56 o
   1   4   9       54.10       52.50      4.78 o
   2   4   9       32.40       29.51      3.69 o
   3   4   9        4.14        6.94      2.50 o
   4   4   9       25.16       24.22      3.25 o
   5   4   9       18.02       22.03      2.72 o
   6   4   9      128.57      126.14      6.35 o
   7   4   9       28.77       28.61      2.84 o
  -9   5   9       64.79       57.60      3.81 o
  -8   5   9        1.56        4.20      1.83 o
  -7   5   9       28.68       34.38      3.21 o
  -6   5   9      396.79      388.43     12.08 o
  -5   5   9       44.48       43.19      4.26 o
  -4   5   9       63.77       71.56      5.29 o
  -3   5   9      171.11      165.87      8.09 o
  -2   5   9       84.89       97.64      6.10 o
  -1   5   9      135.25      142.84      7.95 o
   0   5   9       38.60       40.65      2.94 o
   1   5   9       48.77       42.96      4.47 o
   2   5   9       94.62       80.08      5.63 o
   3   5   9       38.89       33.64      3.57 o
   4   5   9       39.83       34.02      3.32 o
   5   5   9        3.03        5.27      1.52 o
  -6   6   9        3.39        3.30      1.19 o
  -5   6   9        4.29        2.58      1.82 o
  -4   6   9        8.51        9.93      1.92 o
  -3   6   9       87.02       98.19      5.34 o
  -2   6   9        7.96        7.65      1.88 o
  -1   6   9       48.25       55.09      3.87 o
   0   6   9       39.79       38.95      2.45 o
   1   6   9       30.11       21.36      2.68 o
   2   6   9       37.42       43.29      3.01 o
 -13   0  10      210.63      196.36      7.55 o
 -12   0  10       45.50       50.54      4.00 o
 -11   0  10      456.38      446.81     13.81 o
 -10   0  10      159.05      167.82      8.47 o
  -9   0  10        2.84        4.66      1.65 o
  -8   0  10       88.66       89.54      5.84 o
  -7   0  10      432.68      465.47     13.82 o
  -6   0  10       43.79       36.90      4.11 o
  -5   0  10       47.44       41.41      3.83 o
  -4   0  10       11.60       15.70      2.10 o
  -3   0  10       42.72       40.44      3.46 o
  -2   0  10       59.29       92.61      5.05 o
  -1   0  10      560.63      659.03     17.68 o
   0   0  10      237.77      253.86     27.91 o
   1   0  10      423.25      434.03     12.29 o
   2   0  10      402.94      388.77     12.11 o
   3   0  10       17.95       18.98      3.11 o
   4   0  10       11.41       10.53      3.01 o
   5   0  10      831.64      784.43     22.96 o
   6   0  10       13.66       14.06      3.03 o
   7   0  10       29.42       35.30      3.82 o
   8   0  10        3.73        6.49      1.78 o
   9   0  10        8.01       12.86      2.21 o
 -13   1  10       11.98       12.36      1.82 o
 -12   1  10       27.26       26.72      3.37 o
 -11   1  10       83.72       76.23      5.69 o
 -10   1  10        1.50        2.31      1.15 o
  -9   1  10        1.76        2.34      2.34 o
  -8   1  10      135.23      123.37      6.93 o
  -7   1  10       83.36       81.39      5.84 o
  -6   1  10        9.91       12.59      2.61 o
  -5   1  10      159.02      161.84      7.34 o
  -4   1  10      552.87      573.98     16.94 o
  -3   1  10       64.94       54.16      4.18 o
  -2   1  10      509.28      536.70     16.10 o
  -1   1  10       64.27       69.79      4.81 o
   0   1  10      153.45      161.07     13.64 o
   1   1  10       36.48       39.87      3.72 o
   2   1  10       78.57       73.64      5.29 o
   3   1  10       59.12       65.62      5.06 o
   4   1  10        9.50        6.88      3.44 o
   5   1  10      181.76      161.05      8.35 o
   6   1  10        7.79        9.29      1.90 o
   7   1  10       75.88       88.51      6.07 o
   8   1  10      260.90      285.23      9.85 o
   9   1  10       20.32       20.85      2.49 o
 -13   2  10       14.90       19.07      1.94 o
 -12   2  10      139.20      118.02      6.07 o
 -11   2  10        4.84        8.52      2.02 o
 -10   2  10        7.55        8.88      2.87 o
  -9   2  10      137.46      138.05      7.70 o
  -8   2  10        3.45        5.05      1.94 o
  -7   2  10        0.36       -1.13      1.78 o
  -6   2  10      211.71      206.92      9.11 o
  -5   2  10        4.23        6.82      1.93 o
  -4   2  10       60.71       64.67      4.77 o
  -3   2  10      806.23      842.77     21.80 o
  -2   2  10       39.13       34.90      3.67 o
  -1   2  10      133.77      144.63      7.02 o
   0   2  10        0.65        2.79      2.48 o
   1   2  10        0.35        4.15      1.69 o
   2   2  10       49.09       41.47      4.10 o
   3   2  10      257.64      235.19      9.93 o
   4   2  10        0.00       -1.18      1.86 o
   5   2  10      152.19      148.83      7.89 o
   6   2  10       66.69       74.51      5.31 o
   7   2  10      119.83      121.88      6.52 o
   8   2  10        3.09        9.03      1.77 o
 -12   3  10        0.55        2.31      0.94 o
 -11   3  10        3.99        0.40      2.01 o
 -10   3  10        1.37        5.23      1.73 o
  -9   3  10       32.62       25.94      3.57 o
  -8   3  10        7.53        3.08      2.18 o
  -7   3  10        6.29        8.20      2.24 o
  -6   3  10        0.22        1.16      2.17 o
  -5   3  10        4.47        6.81      1.97 o
  -4   3  10      286.04      303.21     11.09 o
  -3   3  10        8.57       13.09      2.19 o
  -2   3  10        0.72        5.06      1.84 o
  -1   3  10      404.19      423.41     13.36 o
   0   3  10       93.96       82.35      7.89 o
   1   3  10       10.76        8.81      1.84 o
   2   3  10      181.19      167.38      8.26 o
   3   3  10       84.88       78.50      5.94 o
   4   3  10       50.02       43.45      4.34 o
   5   3  10        7.24       10.98      2.01 o
   6   3  10        0.01        4.55      1.66 o
   7   3  10        0.91        3.17      1.30 o
   8   3  10       45.64       54.57      3.74 o
 -11   4  10       42.39       42.35      2.90 o
 -10   4  10       13.38       12.02      2.23 o
  -9   4  10       73.68       58.65      4.57 o
  -8   4  10       30.99       24.63      3.72 o
  -7   4  10      323.46      337.95     11.61 o
  -6   4  10      489.52      463.39     14.24 o
  -5   4  10        6.44        2.33      3.08 o
  -4   4  10       67.41       75.66      5.65 o
  -3   4  10      945.48      945.82     25.68 o
  -2   4  10      104.16      112.05      7.23 o
  -1   4  10      120.33      132.36      7.55 o
   0   4  10      113.76      104.38      6.53 o
   1   4  10       78.56       79.36      5.94 o
   2   4  10      123.03      107.18      7.02 o
   3   4  10      112.16       98.46      6.34 o
   4   4  10       14.86       18.55      3.22 o
   5   4  10       46.30       50.61      4.15 o
   6   4  10       23.85       22.71      2.60 o
  -9   5  10       28.03       24.39      2.07 o
  -8   5  10        7.31        6.14      1.63 o
  -7   5  10      108.36      114.85      5.84 o
  -6   5  10       33.76       33.85      3.69 o
  -5   5  10        0.07        1.46      1.89 o
  -4   5  10        2.60        5.77      1.83 o
  -3   5  10        4.63        4.17      1.70 o
  -2   5  10      108.86      117.87      6.86 o
  -1   5  10       79.08       81.90      5.78 o
   0   5  10       65.33       73.19      5.02 o
   1   5  10       57.81       59.26      4.71 o
   2   5  10        0.71        4.53      1.57 o
   3   5  10        8.64       12.35      2.61 o
   4   5  10      144.62      117.84      5.74 o
  -5   6  10       20.22       19.54      2.48 o
  -4   6  10       86.21       92.18      4.81 o
  -3   6  10        0.19       -0.32      1.07 o
  -2   6  10        0.01       -0.66      1.53 o
  -1   6  10        0.01        1.61      0.72 o
   0   6  10        0.95       -0.38      1.21 o
   1   6  10        9.02        9.65      1.70 o
 -13   1  11      231.98      224.31      7.23 o
 -12   1  11      110.69      109.32      5.94 o
 -11   1  11       42.24       43.00      4.01 o
 -10   1  11       81.15       82.95      5.93 o
  -9   1  11        0.07        2.92      1.30 o
  -8   1  11      299.40      302.06     11.28 o
  -7   1  11      197.01      175.86      8.56 o
  -6   1  11      399.16      414.63     12.79 o
  -5   1  11       21.92       13.76      3.17 o
  -4   1  11      146.92      142.37      7.19 o
  -3   1  11      100.37      117.48      6.37 o
  -2   1  11      159.62      158.10      7.28 o
  -1   1  11        3.12        2.85      1.82 o
   0   1  11      213.48      244.03     20.24 o
   1   1  11      105.93      123.71      6.68 o
   2   1  11       25.32       21.22      3.07 o
   3   1  11       64.24       73.52      5.36 o
   4   1  11       13.44       12.58      2.94 o
   5   1  11       20.00       22.56      3.53 o
   6   1  11      235.35      253.79     10.02 o
   7   1  11       13.67       14.81      2.87 o
   8   1  11       23.12       22.14      2.88 o
 -12   2  11        0.64        1.67      1.57 o
 -11   2  11       59.85       61.37      4.38 o
 -10   2  11       17.07       15.26      2.90 o
  -9   2  11       26.51       26.32      3.18 o
  -8   2  11        3.83        2.34      2.34 o
  -7   2  11       13.97       11.56      3.13 o
  -6   2  11        2.34        3.37      2.38 o
  -5   2  11      547.32      591.53     15.88 o
  -4   2  11      390.54      412.34     12.78 o
  -3   2  11      138.42      137.54      7.02 o
  -2   2  11      280.74      312.75     11.08 o
  -1   2  11       31.60       31.94      3.55 o
   0   2  11       52.27       48.49      3.48 o
   1   2  11       97.35       90.35      6.14 o
   2   2  11      224.85      205.49      9.21 o
   3   2  11        2.71        5.30      1.76 o
   4   2  11        1.71        0.00      2.03 o
   5   2  11      395.08      387.33     12.78 o
   6   2  11       42.98       44.45      4.39 o
   7   2  11       63.36       61.98      4.81 o
   8   2  11       34.81       40.79      3.13 o
 -11   3  11       48.14       49.22      3.60 o
 -10   3  11       68.61       62.71      4.89 o
  -9   3  11        7.34        9.74      2.51 o
  -8   3  11       34.49       35.22      4.09 o
  -7   3  11      282.71      260.55     10.47 o
  -6   3  11      192.63      183.21      8.75 o
  -5   3  11        2.51        2.32      3.08 o
  -4   3  11      797.77      835.42     23.45 o
  -3   3  11        4.67        5.32      1.42 o
  -2   3  11      134.68      157.75      8.00 o
  -1   3  11      141.07      150.18      7.82 o
   0   3  11       36.85       35.95      6.99 o
   1   3  11      176.22      186.01      9.15 o
   2   3  11      557.56      492.24     15.00 o
   3   3  11       48.73       41.66      4.65 o
   4   3  11       84.29       87.94      5.88 o
   5   3  11       46.49       39.40      3.81 o
   6   3  11       39.32       38.42      3.82 o
   7   3  11        3.15        0.00      1.25 o
 -10   4  11       41.83       42.60      3.38 o
  -9   4  11        1.48        1.21      2.10 o
  -8   4  11       26.07       20.10      3.15 o
  -7   4  11       81.87       89.08      5.99 o
  -6   4  11        2.54        0.00      1.90 o
  -5   4  11        5.76        5.28      2.67 o
  -4   4  11       21.11       20.69      2.82 o
  -3   4  11      183.77      182.41      8.79 o
  -2   4  11        1.53        3.48      1.16 o
  -1   4  11       34.71       37.71      4.27 o
   0   4  11       12.24       11.09      1.73 o
   1   4  11        8.53        7.49      2.49 o
   2   4  11       38.73       34.10      4.12 o
   3   4  11       15.99       19.00      2.52 o
   4   4  11       47.24       44.92      3.95 o
   5   4  11       51.70       53.81      3.95 o
   6   4  11        6.95        6.29      1.91 o
  -8   5  11        7.59        8.24      1.74 o
  -7   5  11       20.66       12.45      2.09 o
  -6   5  11        1.07        3.00      0.90 o
  -5   5  11        0.47        0.89      1.66 o
  -4   5  11       51.54       43.26      4.14 o
  -3   5  11       54.64       44.08      4.24 o
  -2   5  11       16.27       17.34      3.05 o
  -1   5  11       74.55       77.24      5.35 o
   0   5  11       98.23       90.26     12.32 o
   1   5  11       26.53       26.60      2.94 o
   2   5  11        0.90       -0.77      2.26 o
   3   5  11        5.26        6.37      1.93 o
   4   5  11      144.85      128.34      5.39 o
  -3   6  11        0.90        1.56      1.31 o
  -2   6  11        4.48        5.64      1.17 o
 -13   0  12       12.00       14.35      1.97 o
 -12   0  12        0.67        3.18      1.30 o
 -11   0  12     1115.83     1028.95     25.04 o
 -10   0  12      328.78      327.11     11.82 o
  -9   0  12      110.95      102.44      6.52 o
  -8   0  12      953.33      881.01     24.48 o
  -7   0  12      111.32      105.52      6.68 o
  -6   0  12      112.22      111.25      6.72 o
  -5   0  12       79.47       85.27      5.55 o
  -4   0  12        0.96        1.02      2.62 o
  -3   0  12        0.29        3.70      1.99 o
  -2   0  12       12.96       11.07      2.79 o
  -1   0  12       27.00       32.04      3.53 o
   0   0  12      156.77      172.09     17.52 o
   1   0  12       16.62       16.89      2.80 o
   2   0  12       32.97       29.72      3.86 o
   3   0  12      300.14      309.54     11.67 o
   4   0  12        1.36        2.93      1.31 o
   5   0  12      469.96      463.69     14.45 o
   6   0  12       44.73       49.57      4.27 o
   7   0  12        3.36        5.49      1.55 o
   8   0  12       29.36       23.19      2.83 o
 -12   1  12        0.01        4.53      1.07 o
 -11   1  12       54.99       58.84      4.49 o
 -10   1  12       23.81       16.58      3.27 o
  -9   1  12       17.81       16.49      2.85 o
  -8   1  12      376.84      332.83     12.27 o
  -7   1  12       13.17       13.81      2.98 o
  -6   1  12        8.93        9.30      2.61 o
  -5   1  12      332.57      301.17     11.06 o
  -4   1  12        8.08        6.31      2.58 o
  -3   1  12       52.30       53.15      4.31 o
  -2   1  12       84.20      102.07      6.26 o
  -1   1  12        3.26        2.10      2.10 o
   0   1  12       82.13       75.15      8.13 o
   1   1  12       24.81       25.83      3.12 o
   2   1  12      254.31      234.59      9.89 o
   3   1  12      153.11      147.91      8.11 o
   4   1  12      239.48      242.42     10.08 o
   5   1  12        0.51        3.30      2.33 o
   6   1  12        2.46        3.57      1.55 o
   7   1  12       73.34       74.71      4.75 o
   8   1  12       19.52       22.60      2.57 o
 -12   2  12       22.27       23.14      2.66 o
 -11   2  12        8.51        7.30      1.99 o
 -10   2  12       34.69       38.72      3.97 o
  -9   2  12      134.43      139.85      7.53 o
  -8   2  12       23.98       27.73      3.28 o
  -7   2  12       20.19       20.63      3.42 o
  -6   2  12      121.86      123.38      7.13 o
  -5   2  12     1135.68     1130.21     28.03 o
  -4   2  12       39.70       34.63      4.24 o
  -3   2  12      172.63      183.20      8.52 o
  -2   2  12      404.47      415.18     13.11 o
  -1   2  12      314.74      299.70     11.20 o
   0   2  12      105.99      105.01      4.53 o
   1   2  12      474.59      447.88     14.12 o
   2   2  12      129.10      116.98      6.88 o
   3   2  12        1.28        4.09      1.55 o
   4   2  12       14.48       11.95      2.48 o
   5   2  12      145.81      149.23      7.48 o
   6   2  12        0.01        0.87      1.62 o
   7   2  12        1.70        2.31      0.87 o
 -11   3  12        2.91        4.07      1.19 o
 -10   3  12       22.98       19.92      2.72 o
  -9   3  12        0.11        0.49      1.76 o
  -8   3  12       62.12       50.36      4.78 o
  -7   3  12        7.12        8.66      2.23 o
  -6   3  12        1.64        8.88      1.86 o
  -5   3  12        9.96        7.78      2.20 o
  -4   3  12        0.16       -1.75      2.68 o
  -3   3  12      332.43      360.12     12.44 o
  -2   3  12        0.13        2.33      2.12 o
  -1   3  12       20.17       22.17      3.24 o
   0   3  12      125.07      122.41      5.18 o
   1   3  12       20.41       25.73      3.46 o
   2   3  12       16.09       12.96      2.90 o
   3   3  12       49.02       49.65      4.62 o
   4   3  12        4.20        5.95      2.14 o
   5   3  12        0.02        3.41      1.21 o
   6   3  12       25.90       27.96      2.50 o
 -10   4  12        6.91        3.59      1.19 o
  -9   4  12        5.28        5.96      2.04 o
  -8   4  12       21.96       19.04      2.53 o
  -7   4  12        0.00        1.27      1.27 o
  -6   4  12       13.15       10.62      2.25 o
  -5   4  12        2.14        5.72      1.90 o
  -4   4  12      304.84      288.43     10.90 o
  -3   4  12       52.64       55.21      5.07 o
  -2   4  12        3.24        5.56      1.93 o
  -1   4  12      163.67      141.40      7.56 o
   0   4  12        0.76        4.51      2.71 o
   1   4  12       29.46       25.99      3.46 o
   2   4  12       41.27       33.62      3.67 o
   3   4  12       93.16       86.62      5.37 o
   4   4  12       11.14       10.27      1.99 o
   5   4  12       21.45       18.86      2.19 o
  -7   5  12        4.86        9.72      1.86 o
  -6   5  12        5.36        7.30      1.55 o
  -5   5  12        4.20        1.56      2.06 o
  -4   5  12        6.53        5.50      1.82 o
  -3   5  12        5.13        7.07      1.72 o
  -2   5  12        8.67       15.02      2.49 o
  -1   5  12       21.00       23.79      2.91 o
   0   5  12       10.98       12.34      2.10 o
   1   5  12        4.92        4.78      1.59 o
   2   5  12      161.78      139.52      5.88 o
 -12   1  13        3.93        2.20      1.50 o
 -11   1  13      313.79      302.98     10.03 o
 -10   1  13        5.65        1.52      1.97 o
  -9   1  13      144.22      131.92      7.11 o
  -8   1  13       85.01       80.31      5.93 o
  -7   1  13        2.82        4.68      1.65 o
  -6   1  13       65.76       71.41      5.30 o
  -5   1  13      627.51      622.52     16.75 o
  -4   1  13      154.39      168.05      8.31 o
  -3   1  13       90.94       88.75      6.22 o
  -2   1  13      267.38      282.99     10.80 o
  -1   1  13        0.01        0.56      2.82 o
   0   1  13       27.43       31.45      7.56 o
   1   1  13      149.04      135.69      7.52 o
   2   1  13        1.20        2.35      1.67 o
   3   1  13       42.60       46.21      4.24 o
   4   1  13      231.37      210.07      9.00 o
   5   1  13       32.93       30.73      3.38 o
   6   1  13        0.98        0.81      2.07 o
   7   1  13       43.04       47.93      3.40 o
 -12   2  13       27.67       28.60      2.58 o
 -11   2  13        0.54        1.50      1.50 o
 -10   2  13       94.88       96.55      5.72 o
  -9   2  13        7.33       10.07      1.88 o
  -8   2  13      109.78      101.39      6.49 o
  -7   2  13       11.37       15.80      2.81 o
  -6   2  13        2.76        1.95      2.83 o
  -5   2  13        8.59       10.10      1.99 o
  -4   2  13      225.90      223.05      9.74 o
  -3   2  13      180.37      178.73      8.69 o
  -2   2  13       71.35       70.54      5.43 o
  -1   2  13        9.13        7.36      2.87 o
   0   2  13       74.85       81.79      4.26 o
   1   2  13        2.56        5.87      1.51 o
   2   2  13        2.04        1.92      1.59 o
   3   2  13        5.88        9.58      2.28 o
   4   2  13       40.85       47.01      4.50 o
   5   2  13        0.01        1.31      1.70 o
   6   2  13        0.38        0.00      1.19 o
 -11   3  13      148.47      143.31      5.40 o
 -10   3  13      185.71      197.17      7.51 o
  -9   3  13        3.80        4.41      1.40 o
  -8   3  13        6.62        7.30      1.94 o
  -7   3  13       15.30       21.81      3.06 o
  -6   3  13      111.69      118.62      6.75 o
  -5   3  13        1.30        6.48      1.57 o
  -4   3  13       21.69       23.88      3.32 o
  -3   3  13       28.41       35.95      3.74 o
  -2   3  13      168.55      186.22      8.68 o
  -1   3  13       41.22       51.89      4.50 o
   0   3  13      196.23      200.35     22.94 o
   1   3  13      132.60      115.32      7.00 o
   2   3  13        0.28        1.06      1.98 o
   3   3  13       18.06       18.73      2.71 o
   4   3  13      122.44      119.38      6.22 o
   5   3  13        0.82        3.15      0.85 o
  -9   4  13       12.16       10.65      1.90 o
  -8   4  13       23.26       23.59      2.85 o
  -7   4  13       29.27       26.77      3.10 o
  -6   4  13        5.18        5.91      2.04 o
  -5   4  13       11.98       19.42      2.54 o
  -4   4  13       86.94       88.35      5.80 o
  -3   4  13       34.11       35.48      4.25 o
  -2   4  13       11.72       20.62      2.92 o
  -1   4  13        0.05        0.00      1.75 o
   0   4  13        2.35        3.02      1.23 o
   1   4  13       36.66       33.80      3.55 o
   2   4  13        0.16        3.30      0.95 o
   3   4  13      130.99      120.24      5.69 o
   4   4  13        8.10        8.98      1.57 o
  -6   5  13        4.23        5.60      1.55 o
  -5   5  13        1.22        0.98      1.69 o
  -4   5  13        7.39       10.44      2.09 o
  -3   5  13        4.57        8.36      1.64 o
  -2   5  13       36.41       37.57      3.58 o
  -1   5  13       28.54       32.02      2.94 o
   0   5  13        9.30       13.85      3.00 o
   1   5  13        1.33        3.65      0.82 o
 -12   0  14      301.38      282.72      8.24 o
 -11   0  14        0.05       -0.40      1.92 o
 -10   0  14       47.80       33.59      3.30 o
  -9   0  14      184.50      159.09      7.99 o
  -8   0  14      526.25      526.58     15.38 o
  -7   0  14        0.01        0.00      0.07 o
  -6   0  14      236.02      238.26     10.20 o
  -5   0  14        7.19        9.70      2.36 o
  -4   0  14       32.15       31.64      3.99 o
  -3   0  14       39.23       43.08      4.31 o
  -2   0  14      607.68      648.86     17.25 o
  -1   0  14      165.20      171.65      8.65 o
   0   0  14       10.09       14.08      2.13 o
   1   0  14      146.31      152.11      8.30 o
   2   0  14       29.63       21.83      3.46 o
   3   0  14      959.64      911.60     24.69 o
   4   0  14       31.51       48.28      4.35 o
   5   0  14       20.27       20.48      2.62 o
   6   0  14       48.63       42.84      3.99 o
 -12   1  14        1.92        1.65      1.50 o
 -11   1  14        4.52        6.60      1.29 o
 -10   1  14        3.91        1.55      1.98 o
  -9   1  14       84.20       74.20      5.42 o
  -8   1  14       18.78       18.65      2.94 o
  -7   1  14        9.56       11.95      2.53 o
  -6   1  14      352.30      318.52     11.90 o
  -5   1  14      779.75      718.20     21.91 o
  -4   1  14      199.09      190.41      9.02 o
  -3   1  14      105.62       93.08      6.23 o
  -2   1  14      478.61      490.02     14.83 o
  -1   1  14       27.83       32.34      3.57 o
   0   1  14      169.54      164.74      5.98 o
   1   1  14       27.25       29.90      3.67 o
   2   1  14        4.83        6.05      2.01 o
   3   1  14        0.00        0.00      2.63 o
   4   1  14       17.27       19.66      3.18 o
   5   1  14      130.43      141.12      6.62 o
   6   1  14       21.34       22.34      2.48 o
 -11   2  14       94.42       91.77      4.89 o
 -10   2  14       23.89       25.09      2.79 o
  -9   2  14       22.26       24.23      2.79 o
  -8   2  14      168.56      163.63      7.94 o
  -7   2  14       76.88       62.77      5.20 o
  -6   2  14      124.70      112.84      6.67 o
  -5   2  14      272.29      243.43     10.37 o
  -4   2  14        1.56        5.46      1.99 o
  -3   2  14      564.81      568.54     15.94 o
  -2   2  14      232.70      233.04      9.99 o
  -1   2  14        1.60       -1.17      2.73 o
   0   2  14      170.38      167.71     15.47 o
   1   2  14       58.41       51.48      4.79 o
   2   2  14      133.42      129.69      7.16 o
   3   2  14        0.62        1.97      2.62 o
   4   2  14        9.03        8.90      1.88 o
   5   2  14        4.20        4.85      1.76 o
 -10   3  14       35.90       32.28      2.95 o
  -9   3  14       33.11       37.64      3.14 o
  -8   3  14        5.81        4.04      1.34 o
  -7   3  14       65.67       63.56      4.62 o
  -6   3  14       15.50       16.44      2.40 o
  -5   3  14       88.11       84.06      5.58 o
  -4   3  14        0.34        1.48      0.74 o
  -3   3  14       50.86       46.46      4.37 o
  -2   3  14        2.62        3.70      2.16 o
  -1   3  14       18.92       16.79      2.79 o
   0   3  14      307.32      298.68     23.81 o
   1   3  14       29.11       30.22      3.60 o
   2   3  14        0.74       -1.85      2.62 o
   3   3  14       97.83       82.39      5.43 o
   4   3  14       53.90       56.33      3.65 o
  -8   4  14       14.44       14.25      2.41 o
  -7   4  14        1.86        1.83      1.51 o
  -6   4  14        8.23        6.26      2.29 o
  -5   4  14       47.67       47.84      3.90 o
  -4   4  14        0.84        2.28      2.45 o
  -3   4  14       16.18       12.92      2.72 o
  -2   4  14        0.27        1.83      1.67 o
  -1   4  14       25.72       28.71      3.27 o
   0   4  14       56.95       67.11      5.79 o
   1   4  14        3.59        0.38      2.29 o
   2   4  14        2.33        3.90      1.19 o
   3   4  14      147.27      128.85      5.27 o
  -4   5  14        0.54        2.91      1.15 o
  -3   5  14       84.18       92.67      4.47 o
  -2   5  14        3.77        7.39      1.73 o
  -1   5  14        2.33        2.07      1.72 o
 -11   1  15        4.21        4.05      1.58 o
 -10   1  15       13.14       11.43      2.41 o
  -9   1  15        1.94        1.43      1.84 o
  -8   1  15        3.29        8.73      1.75 o
  -7   1  15       41.77       41.79      4.53 o
  -6   1  15        9.29        8.77      2.26 o
  -5   1  15       63.18       51.89      4.90 o
  -4   1  15       19.27       24.16      3.36 o
  -3   1  15        0.12        4.10      2.55 o
  -2   1  15       98.21       86.06      6.66 o
  -1   1  15       35.77       37.12      4.46 o
   0   1  15        5.47        4.67      1.70 o
   1   1  15       40.10       44.66      4.62 o
   2   1  15       52.60       52.69      4.76 o
   3   1  15        2.93        1.25      1.65 o
   4   1  15       70.61       75.81      4.72 o
   5   1  15        1.24        4.07      1.15 o
 -10   2  15        3.11        3.01      1.41 o
  -9   2  15        2.19        2.81      1.32 o
  -8   2  15       41.65       40.47      3.93 o
  -7   2  15       55.38       44.52      4.45 o
  -6   2  15      292.24      276.00     10.52 o
  -5   2  15       79.19       74.46      5.77 o
  -4   2  15       22.49       21.51      3.88 o
  -3   2  15       88.65       81.06      6.18 o
  -2   2  15       49.30       58.82      5.09 o
  -1   2  15        0.73        7.43      1.67 o
   0   2  15      201.63      189.34     16.57 o
   1   2  15       24.48       25.89      3.21 o
   2   2  15        2.07        2.35      1.93 o
   3   2  15       27.96       27.13      3.05 o
   4   2  15        0.64        3.01      1.00 o
  -9   3  15       37.16       41.84      3.36 o
  -8   3  15       53.35       58.37      4.12 o
  -7   3  15        0.83        1.74      1.74 o
  -6   3  15      195.17      184.86      8.45 o
  -5   3  15      109.88       99.11      6.12 o
  -4   3  15       24.24       21.62      2.95 o
  -3   3  15       28.39       33.35      3.38 o
  -2   3  15        9.06        9.44      2.43 o
  -1   3  15       22.00       28.20      3.26 o
   0   3  15       14.19       19.31      5.51 o
   1   3  15       73.12       60.61      4.43 o
   2   3  15       54.99       59.07      4.17 o
   3   3  15      119.48      109.84      5.08 o
  -7   4  15       19.27       26.90      2.50 o
  -6   4  15       63.34       75.41      4.32 o
  -5   4  15       12.03       12.90      1.97 o
  -4   4  15      133.04      141.97      6.58 o
  -3   4  15       18.87       23.51      2.78 o
  -2   4  15       14.13       16.52      2.24 o
  -1   4  15        3.10        7.74      2.16 o
   0   4  15        4.27        7.00      1.26 o
   1   4  15        3.39        3.58      1.23 o
 -11   0  16        6.13        6.63      1.40 o
 -10   0  16       26.67       21.59      2.43 o
  -9   0  16        0.08        1.72      1.72 o
  -8   0  16      196.10      174.25      7.87 o
  -7   0  16       37.00       30.28      4.06 o
  -6   0  16        1.21        3.64      2.12 o
  -5   0  16        5.15        2.24      2.24 o
  -4   0  16       21.50       23.78      3.28 o
  -3   0  16      272.23      267.41     10.57 o
  -2   0  16       19.88       36.81      3.95 o
  -1   0  16       16.45       24.35      3.00 o
   0   0  16      298.47      269.72     22.65 o
   1   0  16      509.05      517.18     14.42 o
   2   0  16        0.73        1.36      1.76 o
   3   0  16      354.30      354.73     10.64 o
   4   0  16       12.36       13.93      2.40 o
 -10   1  16       71.60       64.66      4.18 o
  -9   1  16        0.41        3.57      0.99 o
  -8   1  16        2.32        1.88      1.88 o
  -7   1  16       11.69       13.89      2.18 o
  -6   1  16       12.13       16.75      2.45 o
  -5   1  16       18.91       19.44      2.96 o
  -4   1  16       98.77      115.27      7.13 o
  -3   1  16       29.48       26.10      3.63 o
  -2   1  16       88.04       99.86      6.42 o
  -1   1  16        0.21       -1.09      2.55 o
   0   1  16       27.89       33.67      2.95 o
   1   1  16       41.97       36.48      3.80 o
   2   1  16       13.93       13.97      2.67 o
   3   1  16      202.76      193.03      7.61 o
   4   1  16        7.46       11.00      1.74 o
 -10   2  16        0.45        1.46      1.04 o
  -9   2  16       17.52       17.18      2.18 o
  -8   2  16        0.02       -0.83      1.94 o
  -7   2  16      175.05      161.91      7.53 o
  -6   2  16        2.79        4.92      1.70 o
  -5   2  16       30.36       22.52      3.25 o
  -4   2  16       24.86       23.66      3.56 o
  -3   2  16       13.12       13.63      2.50 o
  -2   2  16       72.55       78.70      5.40 o
  -1   2  16        2.96        6.03      2.17 o
   0   2  16       80.75       95.13     11.67 o
   1   2  16        1.67        6.05      1.65 o
   2   2  16       18.21       19.18      2.53 o
   3   2  16        0.40        1.23      1.34 o
  -8   3  16       14.49       12.24      2.15 o
  -7   3  16        6.86        5.82      2.30 o
  -6   3  16       61.14       54.91      4.20 o
  -5   3  16      230.78      224.92      8.74 o
  -4   3  16        0.78        3.08      1.17 o
  -3   3  16       11.10       13.00      1.97 o
  -2   3  16       21.72       27.28      3.00 o
  -1   3  16        0.01        2.77      0.88 o
   0   3  16        0.44       -0.77      1.26 o
   1   3  16       35.99       40.94      3.23 o
   2   3  16       12.82        6.70      1.67 o
  -5   4  16        1.69        7.32      1.50 o
  -4   4  16        9.37        9.53      1.54 o
  -3   4  16       24.51       27.89      2.76 o
  -2   4  16        3.12        5.63      1.57 o
  -1   4  16       12.81       14.66      2.05 o
  -9   1  17        3.25        3.81      1.21 o
  -8   1  17        7.25        9.26      2.03 o
  -7   1  17       22.51       20.33      2.85 o
  -6   1  17        1.58        0.00      2.32 o
  -5   1  17        0.54        3.29      1.54 o
  -4   1  17       15.16       15.08      2.79 o
  -3   1  17        3.56        5.70      1.38 o
  -2   1  17       15.99       14.16      2.70 o
  -1   1  17        5.50        4.75      1.98 o
   0   1  17       36.11       35.10      2.79 o
   1   1  17        8.34        8.39      1.96 o
   2   1  17       32.89       28.76      2.88 o
   3   1  17       10.38        8.45      1.59 o
  -9   2  17        0.20        1.34      1.11 o
  -8   2  17        4.11        4.68      1.02 o
  -7   2  17        1.31        2.29      1.63 o
  -6   2  17       57.34       57.13      4.26 o
  -5   2  17       75.69       63.14      4.58 o
  -4   2  17       52.22       51.79      4.12 o
  -3   2  17        4.55        5.88      2.26 o
  -2   2  17        2.03        5.30      1.61 o
  -1   2  17        0.00        1.26      1.63 o
   0   2  17        5.76        6.47      1.98 o
   1   2  17        2.05        1.99      2.43 o
   2   2  17        6.12        8.58      1.39 o
  -7   3  17       30.52       22.58      2.53 o
  -6   3  17        0.11       -0.63      2.14 o
  -5   3  17       87.38       87.54      4.81 o
  -4   3  17       54.28       51.06      4.07 o
  -3   3  17        3.98        5.65      1.82 o
  -2   3  17        4.65        4.44      2.08 o
  -1   3  17       16.16       18.82      2.26 o
   0   3  17        6.35        9.91      4.88 o
  -9   0  18        4.52        8.17      1.49 o
  -8   0  18        1.26        5.70      1.35 o
  -7   0  18       34.54       35.85      3.37 o
  -6   0  18       48.31       54.55      4.22 o
  -5   0  18        4.53        7.45      1.77 o
  -4   0  18      207.77      218.49      8.68 o
  -3   0  18        0.15        2.18      0.98 o
  -2   0  18        5.64        5.09      2.08 o
  -1   0  18        0.93        4.79      1.72 o
   0   0  18        4.03        2.27      1.11 o
   1   0  18      181.32      176.90      6.79 o
  -8   1  18       97.25       89.58      4.74 o
  -7   1  18       87.14       86.06      4.81 o
  -6   1  18        2.82        6.24      1.80 o
  -5   1  18       12.55        7.12      1.94 o
  -4   1  18       36.09       39.53      3.75 o
  -3   1  18        1.25       -1.67      2.37 o
  -2   1  18       47.24       58.91      4.54 o
  -1   1  18        0.04        0.00      1.86 o
   0   1  18        0.29        1.05      1.06 o
   1   1  18       12.17        7.30      1.34 o
  -7   2  18       44.43       45.58      3.01 o
  -6   2  18       55.37       44.08      3.31 o
  -5   2  18      136.83      128.88      6.11 o
  -4   2  18        2.23        0.96      1.52 o
  -3   2  18        4.02        4.78      1.79 o
  -2   2  18        0.00        0.69      1.29 o
  -1   2  18        0.03        0.95      1.23 o
   0   2  18       64.34       65.06     11.36 o
  -6   1  19        0.27        0.86      1.49 o
  -5   1  19       56.22       55.26      3.76 o
  -4   1  19        2.07        4.01      1.38 o
  -3   1  19        5.64        6.85      1.72 o
  -2   1  19        9.63       11.35      1.64 o
  -1   1  19        4.94        6.46      1.36 o
 
